# Supplementary material for: The Role of INAPERTURATE POLLEN1 as a Pollen Aperture Factor Is Conserved in the Basal Eudicot Eschscholzia californica (Papaveraceae)
Source: Front Plant Sci. 2021 Jul 7;12:701286. doi: 10.3389/fpls.2021.701286 (PMC8294094; doi:10.3389/fpls.2021.701286)
Supplement: Supplementary file 2 [file Data_Sheet_2.xlsx]

## Sheet: blastxmic_vig
Supplementary Table 4. Genes that are differentially expressed between the wild-type and EcINP1-silenced plants of Eschscholzia californica and their annotation. Id, identification of transcripts according to scaffolds of reference genome; annot, annotation through BLASTX searching against the genome of Papaver somniferum and the SwissProt Database; TF, putative plant transcription factors identi…
Id	baseMean	"log2FoldChange"	"lfcSE"	"stat"	"pvalue"	"padj"	annot	TF
Eca_sc000118.1_g0730.1	618.548	-2.90891	0.494035	5.88805	3.90777e-09	6.61289e-07	47808C78A5_ARATH Cytochrome P450 78A5
Eca_sc002821.1_g0070.1	44.9213	-2.08955	0.660026	3.16586	0.00154624	0.0286681	47810C78A7_ARATH Cytochrome P450 78A7
Eca_sc000081.1_g0930.1	26.6055	5.49785	1.62036	-3.39298	0.000691373	0.0158494	47878C82C4_ARATH Cytochrome P450 82C4
Eca_sc000325.1_g3410.1	15.6282	6.15169	1.5089	-4.07693	4.56334e-05	0.00190175	47882C84A1_ARATH Cytochrome P450 84A1
Eca_sc004901.1_g0040.1	8.96117	-6.90757	1.57696	4.3803	1.18514e-05	0.000622022	47930C94C1_ARATH Cytochrome P450 94C1
Eca_sc194641.1_g0690.1	6.90395	-6.52608	1.58533	4.11654	3.84599e-05	0.00164453	XM_026528548.1 PREDICTED: Papaver somniferum cytochrome P450 94A1-like (LOC113279902), mRNA
Eca_sc194563.1_g0110.1	58.8068	-2.27567	0.521545	4.36333	1.28097e-05	0.000662259	XM_026530738.1 PREDICTED: Papaver somniferum cytochrome P450 CYP749A22-like (LOC113281855), mRNA
Eca_sc001031.1_g6060.1	12.3179	-3.19486	1.02751	3.10931	0.00187524	0.0332237	XM_026555462.1 PREDICTED: Papaver somniferum cytochrome P450 86B1-like (LOC113306534), mRNA
Eca_sc066992.1_g0940.1	11.1739	4.13233	1.08954	-3.79272	0.000149004	0.00500059	XM_026586529.1 PREDICTED: Papaver somniferum cytochrome P450 CYP82D47-like (LOC113341780), mRNA
Eca_sc000153.1_g1340.1	23.3233	3.5663	0.659513	-5.40748	6.39167e-08	7.28441e-06	342654RGAPX_ARATH Uncharacterized Rho GTPase-activating protein At5g61530
Eca_sc194522.1_g0180.1	48.1793	3.02961	0.467449	-6.48116	9.10191e-11	2.39758e-08	269276NQR_ARATH NADPH:quinone oxidoreductase
Eca_sc081927.1_g0010.1	15.9938	4.61836	1.30602	-3.5362	0.000405933	0.0104949	480547TSM1_ARATH Tapetum-specific methyltransferase 1
Eca_sc000630.1_g0350.1	30.6981	2.01863	0.493893	-4.08719	4.36631e-05	0.00184442	428707SHT_ARATH Spermidine hydroxycinnamoyl transferase
Eca_sc000660.1_g0230.1	22.5555	7.65853	1.38352	-5.53554	3.10267e-08	3.99229e-06	49482CAMT3_ARATH Probable caffeoyl-CoA O-methyltransferase At4g26220
Eca_sc014153.1_g0030.1	21.7538	-3.36451	0.748674	4.49396	6.9911e-06	0.000396492	49482CAMT3_ARATH Probable caffeoyl-CoA O-methyltransferase At4g26220
Eca_sc013025.1_g0590.1	27.0467	2.41611	0.527661	-4.5789	4.6743e-06	0.000282502	548496ZDHC7_ARATH Protein S-acyltransferase 11
Eca_sc078423.1_g0010.1	5.60677	-6.22827	1.60189	3.88806	0.000101047	0.00364186	223284MA653_ARATH 65-kDa microtubule-associated protein 3
Eca_sc095603.1_g0010.1	30.0041	8.07562	1.32997	-6.07204	1.26293e-09	2.57398e-07	86742D6KL2_ARATH Serine/threonine-protein kinase D6PKL2
Eca_sc004639.1_g0030.1	18.3839	7.36942	1.49033	-4.94482	7.62143e-07	6.11511e-05	XM_026588032.1 PREDICTED: Papaver somniferum serine/threonine-protein kinase D6PKL1-like (LOC113343947), mRNA
Eca_sc194741.1_g0040.1	88.6933	9.63582	1.57897	-6.1026	1.04354e-09	2.15836e-07	377176RLCK7_ARATH Probable serine/threonine-protein kinase RLCKVII
Eca_sc194741.1_g0270.1	84.0151	9.55969	1.26562	-7.55337	4.24131e-14	2.63168e-11	377176RLCK7_ARATH Probable serine/threonine-protein kinase RLCKVII
Eca_sc007482.1_g0040.1	5.91928	5.73084	1.54618	-3.70646	0.000210179	0.00652068	508425Y1154_ARATH Probable serine/threonine-protein kinase At1g01540
Eca_sc194571.1_g0040.1	11.6942	2.88762	0.849672	-3.39851	0.000677529	0.0156218	529771Y9849_DICDI Probable serine/threonine-protein kinase DDB_G0278535
Eca_sc015998.1_g0010.1	90.5506	-3.60556	0.453101	7.95752	1.7552e-15	1.40025e-12	XM_026571278.1 PREDICTED: Papaver somniferum CBL-interacting serine/threonine-protein kinase 14-like (LOC113323040), mRNA
Eca_sc000153.1_g0120.1	37.2765	2.3619	0.455835	-5.18148	2.20137e-07	2.16432e-05	XM_026601030.1 PREDICTED: Papaver somniferum serine/threonine-protein kinase CTR1-like (LOC113357586), mRNA
Eca_sc000051.1_g1410.1	10.3026	-5.24753	1.31207	3.99944	6.34917e-05	0.00249692	AT1G21240.1 | wall associated kinase 3 | Chr1:7434303-7436702
Eca_sc194563.1_g0010.1	6.97057	-6.5433	1.51705	4.31316	1.60937e-05	0.000799588	XM_026537475.1 PREDICTED: Papaver somniferum wall-associated receptor kinase 2-like (LOC113288438), mRNA
Eca_sc001936.1_g0090.1	6.35091	-6.40411	1.57482	4.06657	4.77094e-05	0.00197121	178533HSL1_ARATH Receptor-like protein kinase HSL1
Eca_sc190732.1_g0010.1	21.0929	-2.2775	0.625119	3.6433	0.000269161	0.00772778	347179RIPK2_MOUSE Receptor-interacting serine/threonine-protein kinase 2
Eca_sc074796.1_g0010.1	23.6428	7.72867	1.28771	-6.00185	1.95082e-09	3.63139e-07	516502Y2267_ARATH Probable inactive receptor kinase At2g26730
Eca_sc001498.1_g0780.1	31.8286	-5.85315	1.07699	5.43475	5.48743e-08	6.38416e-06	76959CRK20_ARATH Putative cysteine-rich receptor-like protein kinase 20
Eca_sc000496.1_g0030.1	7.38736	-5.63242	1.69396	3.32499	0.000884211	0.0189857	XM_026576785.1 PREDICTED: Papaver somniferum cysteine-rich receptor-like protein kinase 10 (LOC113329943), transcript variant X3, mRNA
Eca_sc194691.1_g0370.1	12.509	-2.03984	0.658018	3.09998	0.00193535	0.0340062	XM_026579574.1 PREDICTED: Papaver somniferum receptor-like protein kinase ANXUR1 (LOC113333084), mRNA
Eca_sc194756.1_g0580.1	8.25229	4.29361	1.24359	-3.45258	0.000555246	0.0133998	XM_026586364.1 PREDICTED: Papaver somniferum G-type lectin S-receptor-like serine/threonine-protein kinase At2g19130 (LOC113341517), mRNA
Eca_sc006159.1_g0010.1	31.5468	2.19542	0.58577	-3.74791	0.000178312	0.00575588	325268PXL1_ARATH Leucine-rich repeat receptor-like protein kinase PXL1
Eca_sc185987.1_g0010.1	39.6732	-3.46958	1.09866	3.15801	0.00158852	0.0292964	XM_026540815.1 PREDICTED: Papaver somniferum probable leucine-rich repeat receptor-like protein kinase At1g35710 (LOC113291263), mRNA
Eca_sc001928.1_g2860.1	11.1216	2.56562	0.851726	-3.01226	0.00259309	0.0417557	XM_026569234.1 PREDICTED: Papaver somniferum probable leucine-rich repeat receptor-like protein kinase IMK3 (LOC113321344), mRNA
Eca_sc007482.1_g0910.1	23.7291	7.73621	1.28108	-6.03884	1.55226e-09	3.05227e-07	115447EMC2_XENTR ER membrane protein complex subunit 2
Eca_sc003030.1_g0120.1	16.8605	-6.8411	1.54204	4.4364	9.14743e-06	0.000500813	119140ERF92_ARATH Ethylene-responsive transcription factor 1B	ERF
Eca_sc107851.1_g0010.1	23.959	4.22306	1.21389	-3.47895	0.000503391	0.0124607	122803F155A_DANRE Transmembrane protein FAM155A
Eca_sc194781.1_g0030.1	31.4699	3.3398	0.956182	-3.49285	0.000477887	0.0119459	223567MADS6_ORYSJ MADS-box transcription factor 6
Eca_sc194602.1_g0910.1	21.7567	-2.80416	0.717819	3.9065	9.36433e-05	0.00343768	254953MYB44_ARATH Transcription factor MYB44	MYB
Eca_sc194734.1_g0710.1	19.7234	-2.4137	0.675724	3.57202	0.00035424	0.00952899	256165NAC25_ARATH NAC transcription factor 25	NAC
Eca_sc186973.1_g0400.1	110.882	-3.5306	0.656334	5.37928	7.47855e-08	8.31936e-06	298614PHLB_PHLPR Pollen allergen Phl p 11
Eca_sc194699.1_g1420.1	10.4393	-7.12289	2.31938	3.07103	0.00213324	0.0363862	30412AT2B1_PIG Plasma membrane calcium-transporting ATPase 1
Eca_sc002725.1_g0170.1	4.92381	-6.04311	1.70391	3.54661	0.000390216	0.0102114	42616BH034_ARATH Transcription factor bHLH34
Eca_sc194383.1_g0170.1	6.56327	-6.45516	1.94585	3.3174	0.000908579	0.0193659	42616BH034_ARATH Transcription factor bHLH34
Eca_sc183626.1_g0010.1	22.9391	-4.74961	0.753519	6.30325	2.91476e-10	6.67099e-08	42617BH035_ARATH Transcription factor bHLH35
Eca_sc194489.1_g0280.1	39.8024	2.28991	0.686309	-3.33656	0.000848218	0.0184886	42661BH096_ARATH Transcription factor bHLH96	bHLH
Eca_sc026098.1_g0870.1	14.5037	-3.26252	0.898843	3.62969	0.000283767	0.00805218	503332WRK70_ARATH Probable WRKY transcription factor 70	WRKY
Eca_sc121932.1_g0010.1	14.281	7.00348	1.36466	-5.13204	2.86611e-07	2.65059e-05	513089Y1686_ARATH Uncharacterized membrane protein At1g16860
Eca_sc001855.1_g0860.1	21.3939	-3.73384	1.13278	3.29617	0.000980124	0.0206232	531108YB79_SCHPO Uncharacterized membrane protein C16E9.09c
Eca_sc020856.1_g0190.1	104.691	-2.98762	0.750687	3.97985	6.89592e-05	0.00266089	77158CRPM2_ARATH Cold-regulated 413 plasma membrane protein 2
Eca_sc026214.1_g0240.1	182.483	-3.06134	0.714926	4.28204	1.85189e-05	0.000900843	77158CRPM2_ARATH Cold-regulated 413 plasma membrane protein 2
Eca_sc097141.1_g0010.1	15.4574	7.11986	1.44327	-4.93313	8.09203e-07	6.38265e-05	XM_026537030.1 PREDICTED: Papaver somniferum ER membrane protein complex subunit 3-like (LOC113288086), mRNA
Eca_sc085185.1_g0010.1	18.2176	7.34939	1.42214	-5.16785	2.36804e-07	2.29585e-05	XM_026550851.1 PREDICTED: Papaver somniferum transcription factor MYC2-like (LOC113302019), mRNA
Eca_sc194507.1_g1130.1	32.8526	2.75396	0.552127	-4.98792	6.10329e-07	5.10228e-05	XM_026559053.1 PREDICTED: Papaver somniferum vesicle-associated membrane protein 727-like (LOC113310390), transcript variant X1, mRNA
Eca_sc194668.1_g1020.1	28.6251	-2.36373	0.46778	5.05308	4.34747e-07	3.79344e-05	XM_026566077.1 PREDICTED: Papaver somniferum glycine-rich cell wall structural protein 1.0-like (LOC113317962), mRNA
Eca_sc100701.1_g3140.1	13.4211	-2.49031	0.659743	3.77467	0.00016022	0.00529426	XM_026602809.1 PREDICTED: Papaver somniferum protein INAPERTURATE POLLEN1-like (LOC113359130), mRNA
Eca_sc009796.1_g0090.1	20.4383	2.91286	0.616614	-4.72395	2.31303e-06	0.00015714	XM_026545605.1 PREDICTED: Papaver somniferum uncharacterized Rho GTPase-activating protein At5g61530-like (LOC113297188), mRNA
Eca_sc002160.1_g1160.1	92.5859	-4.2415	1.02247	4.1483	3.34951e-05	0.00146683	28155ASAT1_ARATH Acyl-CoA--sterol O-acyltransferase 1
Eca_sc000451.1_g0210.1	369.857	-2.3608	0.210413	11.2198	3.26029e-29	1.30048e-25	304264PNMT_THLFG Pavine N-methyltransferase
Eca_sc194471.1_g0080.1	552.249	-2.08633	0.218429	9.5515	1.27834e-21	2.54955e-18	304264PNMT_THLFG Pavine N-methyltransferase
Eca_sc002391.1_g0100.1	136.763	-3.07281	0.9048	3.39613	0.000683471	0.0157198	427080SET1_SCHPO Histone-lysine N-methyltransferase, H3 lysine-4 specific
Eca_sc000360.1_g1780.1	201.82	2.11787	0.522986	-4.04957	5.13123e-05	0.00210764	XM_026534819.1 PREDICTED: Papaver somniferum trans-resveratrol di-O-methyltransferase-like (LOC113286108), mRNA
Eca_sc016660.1_g0350.1	81.8985	-2.11624	0.388624	5.44547	5.16684e-08	6.03634e-06	XM_026553345.1 PREDICTED: Papaver somniferum probable glycerol-3-phosphate acyltransferase 8 (LOC113304272), mRNA
Eca_sc194584.1_g0320.1	18.1065	7.34588	1.3855	-5.30198	1.14556e-07	1.19799e-05	XM_026556449.1 PREDICTED: Papaver somniferum protein-lysine methyltransferase METTL21D-like (LOC113307979), mRNA
Eca_sc002531.1_g0350.1	9.40888	2.77219	0.914657	-3.03085	0.00243867	0.0398669	XM_026556561.1 PREDICTED: Papaver somniferum diacylglycerol O-acyltransferase 1-2-like (LOC113308087), transcript variant X3, mRNA
Eca_sc194449.1_g0080.1	34.172	-4.70624	1.50693	3.12306	0.00178982	0.0321592	XM_026562508.1 PREDICTED: Papaver somniferum glycerol-3-phosphate acyltransferase 5-like (LOC113313710), mRNA
Eca_sc000797.1_g1020.1	30.69	-3.0607	0.958705	3.19254	0.0014103	0.0269322	XM_026577418.1 PREDICTED: Papaver somniferum probable 1-acyl-sn-glycerol-3-phosphate acyltransferase 4 (LOC113330603), transcript variant X5, mRNA
Eca_sc000360.1_g1830.1	227.133	2.64727	0.605278	-4.37365	1.22187e-05	0.000637703	XM_026596548.1 PREDICTED: Papaver somniferum trans-resveratrol di-O-methyltransferase-like (LOC113352772), mRNA
Eca_sc194664.1_g0270.1	11.0372	3.66938	1.05649	-3.47317	0.000514341	0.0126532	XM_026596548.1 PREDICTED: Papaver somniferum trans-resveratrol di-O-methyltransferase-like (LOC113352772), mRNA
Eca_sc000181.1_g0410.1	33.6572	-2.23709	0.513422	4.35722	1.31726e-05	0.000673637	XM_026592612.1 PREDICTED: Papaver somniferum PTI1-like tyrosine-protein kinase 1 (LOC113348753), transcript variant X2, mRNA
Eca_sc194651.1_g3850.1	14.6661	-5.76175	1.22457	4.70514	2.53694e-06	0.000169871	244095MRGB3_MOUSE Mas-related G-protein coupled receptor member B3
Eca_sc194686.1_g0260.1	11.8621	-4.78185	1.37073	3.48853	0.000485688	0.0121084	101407DNJ11_ARATH Chaperone protein dnaJ 11, chloroplastic
Eca_sc194760.1_g3230.1	28.017	-3.52877	0.89263	3.95323	7.71035e-05	0.00292115	101407DNJ11_ARATH Chaperone protein dnaJ 11, chloroplastic
Eca_sc001363.1_g1810.1	24.8568	3.70666	0.907806	-4.0831	4.44387e-05	0.00186589	102830DOR_ARATH F-box protein DOR
Eca_sc000585.1_g0950.1	7.08591	-4.65185	1.48454	3.13352	0.00172721	0.0312554	103803DPOE1_DICDI DNA polymerase epsilon catalytic subunit A
Eca_sc027855.1_g0010.1	5.05364	-6.07659	1.65795	3.66513	0.000247216	0.00723562	103833DPOE_YEAST DNA polymerase epsilon catalytic subunit A
Eca_sc000066.1_g0620.1	7.35463	5.03964	1.47883	-3.40785	0.000654771	0.0151799	104019DPOL_HHV8P DNA polymerase catalytic subunit
Eca_sc000108.1_g2910.1	5.80005	5.69866	1.57334	-3.62202	0.000292309	0.00824429	104723DRL21_ARATH Putative disease resistance protein At3g14460
Eca_sc000108.1_g2920.1	7.37943	6.04715	1.47349	-4.10397	4.06117e-05	0.00172597	104723DRL21_ARATH Putative disease resistance protein At3g14460
Eca_sc004274.1_g0010.1	11.1079	-2.58181	0.856092	3.01581	0.00256292	0.041413	104754DRL8_ARATH Putative disease resistance protein At1g58400
Eca_sc000660.1_g0620.1	97.8092	2.98536	0.768141	-3.88647	0.000101713	0.00365985	10505ADF1_PETHY Actin-depolymerizing factor 1
Eca_sc194760.1_g1470.1	15.0567	-3.07844	0.770317	3.99633	6.43318e-05	0.00251932	108244E1313_ARATH Glucan endo-1,3-beta-glucosidase 13
Eca_sc185774.1_g0010.1	12.0498	-2.66676	0.855579	3.11691	0.00182757	0.0326693	108245E1314_ARATH Glucan endo-1,3-beta-glucosidase 14
Eca_sc039128.1_g1720.1	111.132	3.98774	1.04583	-3.81298	0.000137301	0.00467472	108253E134_MAIZE Endo-1,3
Eca_sc194723.1_g0470.1	110.691	2.22699	0.578886	-3.84703	0.000119557	0.00418856	108253E134_MAIZE Endo-1,3
Eca_sc012609.1_g0620.1	50.7489	-4.35305	0.572176	7.60788	2.78622e-14	1.80923e-11	10877ADNT1_ARATH Mitochondrial adenine nucleotide transporter ADNT1
Eca_sc194475.1_g0060.1	48.7755	-2.2033	0.370641	5.94457	2.77189e-09	4.86773e-07	110326EF4L4_ARATH Protein ELF4-LIKE 4
Eca_sc015821.1_g0160.1	12.0051	6.7511	1.37073	-4.9252	8.42728e-07	6.60973e-05	110577EFGL_MYCTO Elongation factor G-like protein
Eca_sc062065.1_g0010.1	4.57252	5.35228	1.74218	-3.07218	0.00212503	0.0362906	113941EGC_CITJA EG45-like domain containing protein
Eca_sc001859.1_g0050.1	35.8679	2.91543	0.802679	-3.63212	0.000281102	0.00800094	114149EI2BA_DICDI Translation initiation factor eIF-2B subunit alpha
Eca_sc002730.1_g4080.1	93.501	-10.2866	1.32718	7.7507	9.13862e-15	6.31125e-12	115208ELOA_DICDI Elongation of fatty acids protein A
Eca_sc002730.1_g4090.1	35.9528	-8.90742	1.34317	6.63165	3.31955e-11	9.65504e-09	115208ELOA_DICDI Elongation of fatty acids protein A
Eca_sc005717.1_g0370.1	12.2968	-7.35871	2.48979	2.95556	0.00312106	0.0471826	11629AGL62_ARATH Agamous-like MADS-box protein AGL62	M-type_MADS
Eca_sc193546.1_g0070.1	31.1733	-4.30789	0.90666	4.75138	2.02029e-06	0.000142092	119023ERDL7_ARATH Sugar transporter ERD6-like 7
Eca_sc001023.1_g0250.1	15.2945	5.18789	1.38579	-3.74362	0.000181386	0.00583485	119355ERLL1_ARATH pEARLI1-like lipid transfer protein 1
Eca_sc194703.1_g1030.1	15.0801	2.23705	0.726763	-3.07811	0.0020832	0.0358393	12150AHP4_ARATH Histidine-containing phosphotransfer protein 4
Eca_sc113303.1_g0010.1	80.3952	2.12498	0.374777	-5.66997	1.42819e-08	2.07698e-06	122948F16P1_SOYBN Fructose-1,6-bisphosphatase, chloroplastic
Eca_sc182408.1_g0010.1	10.2218	6.51428	1.49878	-4.34638	1.38403e-05	0.000700018	12306AI5L4_ARATH ABSCISIC ACID-INSENSITIVE 5-like protein 4
Eca_sc031068.1_g0120.1	21.4254	2.99101	0.871878	-3.43054	0.000602392	0.0142784	126694FAR1_ARATH Protein FAR-RED IMPAIRED RESPONSE 1	FAR1
Eca_sc004607.1_g0030.1	21.0393	-2.93882	0.944358	3.11198	0.00185837	0.0330506	127070FB145_ARATH Putative F-box protein At3g16210
Eca_sc194761.1_g0450.1	43.2735	-2.0466	0.637211	3.2118	0.00131905	0.0256732	127070FB145_ARATH Putative F-box protein At3g16210
Eca_sc194796.1_g0160.1	53.7354	6.45839	0.93053	-6.94055	3.9059e-12	1.45414e-09	127161FB22_ARATH Putative F-box protein At1g30930
Eca_sc000130.1_g1390.1	84.3894	3.57576	0.822407	-4.34792	1.37437e-05	0.000697896	127169FB238_ARATH F-box protein At4g19940
Eca_sc005294.1_g0220.1	8.11635	-6.76366	1.49646	4.51978	6.19041e-06	0.000356879	127169FB238_ARATH F-box protein At4g19940
Eca_sc194715.1_g0160.1	10.1928	3.98718	1.06	-3.76147	0.000168915	0.00552049	127212FB279_ARATH F-box protein At5g41720
Eca_sc194746.1_g0110.1	13.8437	6.96019	1.3723	-5.07193	3.93792e-07	3.47958e-05	127212FB279_ARATH F-box protein At5g41720
Eca_sc001301.1_g1190.1	16.197	-7.75675	1.32785	5.84157	5.17119e-09	8.31579e-07	127245FB30_ARATH Putative F-box protein At1g32420
Eca_sc007206.1_g2100.1	33.8513	-2.58441	0.561369	4.60376	4.14921e-06	0.000256883	127245FB30_ARATH Putative F-box protein At1g32420
Eca_sc001653.1_g0950.1	5.51658	-5.2086	1.51412	3.44001	0.000581696	0.0139298	127291FB34_ARATH Putative F-box protein At1g33530
Eca_sc000520.1_g1570.1	19.8418	3.95453	1.29544	-3.05265	0.00226827	0.0377892	127298FB39_ARATH F-box protein At1g47340
Eca_sc018558.1_g0560.1	10.4491	6.54811	1.41534	-4.62652	3.71853e-06	0.000234376	127310FB4_ARATH F-box protein At1g11270
Eca_sc000605.1_g0450.1	3.9108	5.13247	1.73027	-2.96628	0.00301426	0.0459914	127359FB94_ARATH Putative F-box protein At2g02030
Eca_sc001521.1_g0100.1	10.575	-3.12955	0.947079	3.30442	0.000951733	0.0201626	127461FBK23_ARATH F-box/kelch-repeat protein At1g57790
Eca_sc045663.1_g0030.1	15.5341	-2.34821	0.695739	3.37514	0.000737794	0.0166269	127461FBK23_ARATH F-box/kelch-repeat protein At1g57790
Eca_sc006961.1_g0500.1	30.9738	8.1174	1.25593	-6.46326	1.0247e-10	2.64924e-08	127614FBL91_ARATH F-box/LRR-repeat protein At5g63520
Eca_sc006961.1_g0510.1	22.908	7.68452	1.29083	-5.95318	2.62982e-09	4.67706e-07	127614FBL91_ARATH F-box/LRR-repeat protein At5g63520
Eca_sc051985.1_g0010.1	30.7661	8.10745	1.28083	-6.32986	2.45389e-10	5.75778e-08	127614FBL91_ARATH F-box/LRR-repeat protein At5g63520
Eca_sc002391.1_g0800.1	54.21	8.92499	1.38148	-6.46047	1.04378e-10	2.67381e-08	127927FBX6_ARATH F-box only protein 6
Eca_sc002391.1_g0810.1	4.651	5.37789	1.71776	-3.13075	0.0017436	0.0315317	127927FBX6_ARATH F-box only protein 6
Eca_sc185702.1_g0010.1	199.096	-2.64328	0.492753	5.36431	8.126e-08	8.89781e-06	12808AKA11_RAT A-kinase anchor protein 11
Eca_sc001477.1_g1260.1	15.8589	5.2663	1.24771	-4.22075	2.43486e-05	0.00112004	12837AKAP6_RAT A-kinase anchor protein 6
Eca_sc001363.1_g1500.1	6.03555	-3.85028	1.19399	3.22473	0.00126093	0.0248292	130095FH8_ARATH Formin-like protein 8
Eca_sc043219.1_g0010.1	463.626	2.09774	0.371347	-5.64902	1.61367e-08	2.28715e-06	130104FHAB_BORPE Filamentous hemagglutinin
Eca_sc000246.1_g0350.1	10.6258	-3.90956	0.921373	4.2432	2.20359e-05	0.00103584	130338FICD_AEDAE Adenosine monophosphate-protein transferase FICD homolog
Eca_sc003675.1_g0950.1	4.02701	5.17528	1.72337	-3.00299	0.00267338	0.0425819	130913FK126_ARATH F-box/kelch-repeat protein At1g15670
Eca_sc194389.1_g0020.1	41.945	-3.86895	0.4957	7.80502	5.9492e-15	4.50646e-12	130970FKB42_ARATH Peptidyl-prolyl cis-trans isomerase FKBP42
Eca_sc184617.1_g0460.1	88.2171	-3.82968	0.994708	3.85005	0.000118092	0.00415809	131162FLA21_ARATH Fasciclin-like arabinogalactan protein 21
Eca_sc000630.1_g0840.1	60.1741	-2.95435	0.696776	4.24002	2.23496e-05	0.00104882	131175FLA6_ARATH Fasciclin-like arabinogalactan protein 6
Eca_sc192620.1_g0010.1	18.2311	2.48423	0.682971	-3.63738	0.000275422	0.00784728	134054FOLD4_ARATH Bifunctional protein FolD 4, chloroplastic
Eca_sc002759.1_g0030.1	10.5808	-4.07172	1.32656	3.06939	0.00214495	0.0364302	134851FOPNL_XENLA LisH domain-containing protein FOPNL
Eca_sc194690.1_g0950.1	33.9222	-2.86765	0.49048	5.84661	5.01688e-09	8.19189e-07	136125FRL2I_ARATH Inactive FRIGIDA-like protein 2
Eca_sc186325.1_g1200.1	14.8764	7.05955	2.30592	-3.06149	0.00220237	0.0370226	136232FRS10_ARATH FAR1-RELATED SEQUENCE 10
Eca_sc000774.1_g0040.1	22.2647	-2.12445	0.632018	3.36138	0.000775544	0.0172685	136247FRS5_ARATH Protein FAR1-RELATED SEQUENCE 5
Eca_sc074384.1_g0010.1	7.02684	-4.60344	1.38482	3.32421	0.000886686	0.0190154	136247FRS5_ARATH Protein FAR1-RELATED SEQUENCE 5	FAR1
Eca_sc002659.1_g0010.1	8.11744	6.18794	1.45469	-4.25377	2.10197e-05	0.000994767	137289FTSI3_ARATH Probable inactive ATP-dependent zinc metalloprotease FTSHI 3, chloroplastic
Eca_sc187272.1_g0010.1	5.29855	-6.14951	1.67601	3.66914	0.000243367	0.0071407	137296FTSI_CHLAT Peptidoglycan synthase ftsI homolog
Eca_sc185365.1_g0010.1	19.226	-4.50212	0.843271	5.33888	9.35205e-08	1.00049e-05	137352FTSK_PASMU DNA translocase FtsK
Eca_sc002261.1_g0020.1	57.0117	8.99712	1.23415	-7.29013	3.09656e-13	1.39455e-10	140322GAI_ARATH DELLA protein GAI	GRAS
Eca_sc157865.1_g0010.1	53.9121	2.30252	0.721117	-3.19299	0.00140808	0.026929	140590GALM_ACICA Aldose 1-epimerase
Eca_sc000058.1_g2940.1	9.82684	-2.84939	0.890942	3.19818	0.00138296	0.0265761	146020GDL11_ARATH GDSL esterase/lipase At1g28650
Eca_sc001048.1_g2800.1	17.0654	-3.65743	0.793459	4.60948	4.03678e-06	0.000250477	146039GDL28_ARATH GDSL esterase/lipase At1g71250
Eca_sc000179.1_g0240.1	26.2856	-2.176	0.652607	3.33432	0.000855077	0.0185801	146100GDL83_ARATH GDSL esterase/lipase At5g45910
Eca_sc007206.1_g2390.1	20.791	-2.88699	0.725424	3.97972	6.89953e-05	0.00266089	146100GDL83_ARATH GDSL esterase/lipase At5g45910
Eca_sc007206.1_g2510.1	23.8908	-2.90244	0.728705	3.98302	6.80464e-05	0.00263522	146100GDL83_ARATH GDSL esterase/lipase At5g45910
Eca_sc000967.1_g0340.1	52.3273	2.09599	0.589491	-3.5556	0.000377122	0.00997158	147065GH317_ARATH Indole-3-acetic acid-amido synthetase GH3.17
Eca_sc194712.1_g0240.1	4.34418	-4.84606	1.58151	3.06419	0.0021826	0.0368455	148096GLGA_METJA Probable glycogen synthase
Eca_sc007900.1_g0010.1	26.4629	7.88832	1.32534	-5.95191	2.65028e-09	4.68361e-07	148874GLGS2_VICFA Glucose-1-phosphate adenylyltransferase small subunit 2, chloroplastic
Eca_sc000217.1_g0790.1	5.46289	5.62091	1.89319	-2.96902	0.00298756	0.0457339	14997AMER3_MOUSE APC membrane recruitment protein 3
Eca_sc001653.1_g2080.1	79.2733	-10.0481	1.21514	8.26907	1.35012e-16	1.2566e-13	155091GONS3_ARATH GDP-mannose transporter GONST3
Eca_sc001653.1_g2090.1	27.9744	-8.54622	1.26455	6.75832	1.39598e-11	4.58571e-09	155091GONS3_ARATH GDP-mannose transporter GONST3
Eca_sc004883.1_g0030.1	43.3904	-3.52205	0.612329	5.75189	8.82489e-09	1.33194e-06	155277GP1_SOLLC Polygalacturonase-1 non-catalytic subunit beta
Eca_sc068083.1_g0010.1	10.4411	4.07964	1.34929	-3.02355	0.00249825	0.0405088	157640GPTC8_MOUSE G patch domain-containing protein 8
Eca_sc000967.1_g0510.1	282.081	2.13469	0.430705	-4.95626	7.18636e-07	5.83307e-05	159529GRXS7_ORYSJ Monothiol glutaredoxin-S7, chloroplastic
Eca_sc006682.1_g0010.1	42.6404	-9.15384	1.28106	7.14554	8.96444e-13	3.7359e-10	159529GRXS7_ORYSJ Monothiol glutaredoxin-S7, chloroplastic
Eca_sc001457.1_g1980.1	39.0004	2.01982	0.688113	-2.9353	0.00333223	0.0494674	160868GSTF1_TOBAC Glutathione S-transferase PARB
Eca_sc194745.1_g0270.1	23.418	-3.71686	0.860357	4.32014	1.55928e-05	0.00077747	160887GSTFD_ARATH Glutathione S-transferase F13
Eca_sc194599.1_g0440.1	9.74526	-2.89584	0.967113	2.99432	0.00275058	0.0435631	160983GSTT3_ARATH Glutathione S-transferase T3
Eca_sc008903.1_g0040.1	49.2999	8.78755	1.25811	-6.98473	2.85401e-12	1.12239e-09	161027GSTX4_TOBAC Probable glutathione S-transferase
Eca_sc002317.1_g0260.1	38.0525	2.306	0.642904	-3.58685	0.000334692	0.00913517	161028GSTX6_SOYBN Probable glutathione S-transferase
Eca_sc190492.1_g0010.1	15.9111	-2.07181	0.669019	3.09679	0.0019563	0.0342255	161034GSTZ2_ARATH Glutathione S-transferase Z2
Eca_sc194645.1_g0350.1	3861.37	2.96823	0.289875	-10.2397	1.31656e-24	4.59514e-21	162269GUB_NICPL Lichenase
Eca_sc194480.1_g0040.1	132.204	-3.57606	1.10947	3.22322	0.00126758	0.0249249	162462GUN1_ACIC1 Endoglucanase E1
Eca_sc002038.1_g0020.1	5.02895	5.50073	1.68847	-3.25782	0.00112271	0.0227505	162530GUN8_ARATH Endoglucanase 8
Eca_sc001465.1_g0220.1	5.40149	-5.16877	1.71807	3.00848	0.00262557	0.0420604	164561HARB1_BOVIN Putative nuclease HARBI1
Eca_sc194561.1_g0270.1	10.1624	-3.51639	0.993757	3.53848	0.000402437	0.0104238	164561HARB1_BOVIN Putative nuclease HARBI1
Eca_sc194471.1_g0260.1	7.15778	-3.58623	1.09001	3.29008	0.00100158	0.0209052	164562HARB1_DANRE Putative nuclease HARBI1
Eca_sc000113.1_g0600.1	4.22131	-5.81814	1.70221	3.41798	0.000630874	0.0147408	164565HARB1_RAT Putative nuclease HARBI1
Eca_sc000242.1_g0870.1	58.4908	-5.76389	0.682973	8.43942	3.18919e-17	3.18031e-14	164565HARB1_RAT Putative nuclease HARBI1
Eca_sc105896.1_g0010.1	69.637	-5.52552	0.577947	9.56061	1.17061e-21	2.51429e-18	164566HARB1_XENLA Putative nuclease HARBI1
Eca_sc194741.1_g0070.1	44.4874	3.19406	0.732152	-4.36256	1.28547e-05	0.000662259	164572HAS1_ASHGO ATP-dependent RNA helicase HAS1
Eca_sc000569.1_g1080.1	26.6538	2.08791	0.502601	-4.15421	3.2642e-05	0.00144213	16516ANK2_HUMAN Ankyrin-2
Eca_sc001465.1_g2420.1	6.38013	5.84224	1.84531	-3.16599	0.00154555	0.0286681	166271HDA6_ARATH Histone deacetylase 6
Eca_sc000630.1_g0360.1	41.602	2.20156	0.652583	-3.37361	0.00074189	0.0167057	170056HHT1_ARATH Omega-hydroxypalmitate O-feruloyl transferase
Eca_sc190369.1_g0010.1	6.099	4.76394	1.46585	-3.24995	0.00115427	0.0231701	170242HIP26_ARATH Heavy metal-associated isoprenylated plant protein 26
Eca_sc036534.1_g0010.1	6.10413	5.77153	1.55137	-3.72029	0.000198998	0.00625722	17161ANTL1_ARATH Amino acid transporter ANTL1 {ECO:0000305}
Eca_sc001062.1_g0080.1	63.9073	2.55311	0.517266	-4.93579	7.98277e-07	6.32564e-05	17206ANX4_FRAAN Annexin-like protein RJ4
Eca_sc001457.1_g1480.1	152.633	2.20877	0.249704	-8.84552	9.1099e-19	1.10594e-15	17206ANX4_FRAAN Annexin-like protein RJ4
Eca_sc030073.1_g0010.1	20.8936	4.01487	1.15595	-3.47323	0.000514232	0.0126532	175272HMA4_ARATH Putative cadmium/zinc-transporting ATPase HMA4
Eca_sc000181.1_g0480.1	128.276	-2.35681	0.332734	7.08317	1.40895e-12	5.70154e-10	178421HSDD3_ARATH 3beta-hydroxysteroid-dehydrogenase/decarboxylase isoform 3
Eca_sc036093.1_g0010.1	18.4254	7.36921	1.44457	-5.10131	3.3731e-07	3.03818e-05	180556HTH_ARATH Protein HOTHEAD
Eca_sc105286.1_g0010.1	22.559	7.66415	1.32606	-5.77966	7.48518e-09	1.14836e-06	18127APC10_ARATH Anaphase-promoting complex subunit 10
Eca_sc035757.1_g0430.1	16.9906	2.30337	0.682307	-3.37586	0.000735866	0.0165972	183994ICLN_ARATH Chloride conductance regulatory protein ICln
Eca_sc194480.1_g0530.1	4.66319	-4.94601	1.58555	3.11943	0.001812	0.0324742	187372IGA1B_STREE Immunoglobulin A1 protease
Eca_sc018580.1_g0020.1	13.9229	6.96398	2.3252	-2.99501	0.00274439	0.0434896	188339IL17F_HUMAN Interleukin-17F
Eca_sc194564.1_g0050.1	19.5907	-2.7061	0.639409	4.23218	2.31434e-05	0.00107119	188845ILVB_METJA Probable acetolactate synthase large subunit
Eca_sc000570.1_g0330.1	15.3555	2.53675	0.787681	-3.22053	0.00127956	0.0250868	190493IMPA2_ARATH Importin subunit alpha-2 {ECO:0000305}
Eca_sc002150.1_g1410.1	6.02433	4.74465	1.51181	-3.13839	0.00169877	0.030881	190493IMPA2_ARATH Importin subunit alpha-2 {ECO:0000305}
Eca_sc194739.1_g0170.1	64.8739	2.24656	0.675214	-3.32718	0.000877283	0.0188863	190571IN21B_ORYSJ Protein IN2-1 homolog B
Eca_sc056740.1_g0010.1	12.513	5.8237	1.85226	-3.14411	0.00166593	0.0304623	190659INF2_HUMAN Inverted formin-2
Eca_sc077217.1_g0010.1	7.98447	5.1667	1.64323	-3.14424	0.00166521	0.0304623	190659INF2_HUMAN Inverted formin-2
Eca_sc082337.1_g0010.1	4.75517	5.41361	1.66285	-3.25562	0.00113146	0.0228436	190659INF2_HUMAN Inverted formin-2
Eca_sc001747.1_g0880.1	1314.96	-5.44114	1.14904	4.7354	2.18624e-06	0.000150726	191035INSR_HUMAN Insulin receptor
Eca_sc002140.1_g0620.1	38.2533	-2.944	0.906789	3.24662	0.00116785	0.0233252	192070IPSG_FELCA Double-headed protease inhibitor, submandibular gland
Eca_sc001139.1_g2070.1	13.4121	2.87633	0.837335	-3.4351	0.000592344	0.0141122	192295IQD1_ARATH Protein IQ-DOMAIN 1
Eca_sc004486.1_g0320.1	35.4139	3.89965	0.931848	-4.18485	2.8535e-05	0.00128509	192698IRX9_ARATH Probable beta-1,4-xylosyltransferase IRX9
Eca_sc039894.1_g0010.1	5.59091	5.64372	1.8207	-3.09974	0.00193689	0.0340062	196668JMD6A_XENLA Bifunctional arginine demethylase and lysyl-hydroxylase JMJD6-A
Eca_sc007206.1_g1830.1	89.0483	2.37474	0.328994	-7.21818	5.26873e-13	2.29648e-10	196678JMJ30_ARATH Putative lysine-specific demethylase JMJD5
Eca_sc203828.1_g0010.1	45.453	3.64367	0.569753	-6.39517	1.60364e-10	3.86008e-08	19844EB3L_DANRE Eukaryotic translation initiation factor 4E-binding protein 3-like
Eca_sc000081.1_g2770.1	26.4644	-4.34306	1.31931	3.29192	0.000995058	0.0208368	199517KCJ16_RAT Inward rectifier potassium channel 16
Eca_sc002160.1_g0420.1	10.8168	4.07758	1.25314	-3.25388	0.0011384	0.0229085	203493KIF22_MOUSE Kinesin-like protein KIF22
Eca_sc194712.1_g1200.1	163.698	3.04598	0.455449	-6.68787	2.26449e-11	6.79884e-09	206579KV112_HUMAN Ig kappa chain V-I region Kue
Eca_sc020991.1_g0010.1	12.3526	6.79672	1.48201	-4.58616	4.51473e-06	0.000274641	207269LACD2_STRMU Tagatose 1,6-diphosphate aldolase 2
Eca_sc192850.1_g0010.1	25.6237	-2.35517	0.534972	4.40243	1.07046e-05	0.00056824	207959LBD36_ARATH LOB domain-containing protein 36	LBD
Eca_sc011690.1_g0200.1	139.712	7.0805	0.786246	-9.00544	2.148e-19	2.99882e-16	208867LEA1_CICAR Late embryogenesis abundant protein 1
Eca_sc194450.1_g0290.1	143.031	-2.57583	0.644409	3.99719	6.40984e-05	0.00251724	208882LEA5D_GOSHI Late embryogenesis abundant protein Lea5-D
Eca_sc194541.1_g1620.1	67.362	-2.91993	0.93045	3.13819	0.00169996	0.0308825	208993LECB_LATOC Lectin beta-1 and beta-2 chains
Eca_sc000093.1_g1620.1	577.412	-8.05571	1.45941	5.51986	3.39271e-08	4.32562e-06	208998LECC_PHYAM Lectin-C
Eca_sc002261.1_g0220.1	6.38032	5.83976	1.75051	-3.33604	0.00084982	0.0184982	213890LIN12_CAEEL Protein lin-12
Eca_sc000076.1_g1400.1	44.4413	-4.00493	1.19112	3.36232	0.000772895	0.017237	213896LIN1_NYCCO LINE-1 reverse transcriptase homolog
Eca_sc009173.1_g0060.1	56.4215	-3.23109	0.805253	4.01252	6.00749e-05	0.00238939	213896LIN1_NYCCO LINE-1 reverse transcriptase homolog
Eca_sc203035.1_g0010.1	3.76724	-5.65614	1.80473	3.13406	0.00172403	0.0312182	213896LIN1_NYCCO LINE-1 reverse transcriptase homolog
Eca_sc194687.1_g0380.1	6.16536	5.79488	1.60077	-3.62005	0.000294547	0.00829067	213922LIN41_MOUSE E3 ubiquitin-protein ligase TRIM71
Eca_sc194553.1_g0020.1	27.9958	7.9745	1.31857	-6.04783	1.46813e-09	2.92808e-07	215175LIPM_MOUSE Lipase member M
Eca_sc006295.1_g0560.1	9.21147	3.41536	1.03809	-3.29006	0.00100167	0.0209052	215692LLR1_HUMAN Leucine-rich repeat protein 1
Eca_sc001031.1_g3220.1	9.82498	-6.04758	1.44756	4.17777	2.94387e-05	0.0013194	216874LORF2_HUMAN LINE-1 retrotransposable element ORF2 protein
Eca_sc001689.1_g1880.1	5.21036	-6.12225	1.60363	3.81775	0.000134673	0.00461392	216874LORF2_HUMAN LINE-1 retrotransposable element ORF2 protein
Eca_sc002983.1_g0080.1	4.83482	-5.01254	1.57106	3.19055	0.00142001	0.0270375	216874LORF2_HUMAN LINE-1 retrotransposable element ORF2 protein
Eca_sc000659.1_g0250.1	12.118	-7.33866	1.37865	5.32308	1.02023e-07	1.07905e-05	216875LORF2_MOUSE LINE-1 retrotransposable element ORF2 protein
Eca_sc194719.1_g0180.1	6.33134	5.8308	1.52026	-3.8354	0.000125359	0.0043374	216875LORF2_MOUSE LINE-1 retrotransposable element ORF2 protein
Eca_sc007206.1_g1580.1	95.3262	3.67248	0.493885	-7.4359	1.0386e-13	5.91835e-11	216938LOX21_SOLTU Linoleate 13S-lipoxygenase 2-1, chloroplastic
Eca_sc007206.1_g1590.1	88.4602	9.63347	1.3842	-6.95959	3.41262e-12	1.28766e-09	216938LOX21_SOLTU Linoleate 13S-lipoxygenase 2-1, chloroplastic
Eca_sc178408.1_g0010.1	101.892	4.10474	0.711671	-5.76775	8.03373e-09	1.22578e-06	216972LOXH1_MOUSE Lipoxygenase homology domain-containing protein 1
Eca_sc000448.1_g0690.1	6.40947	-3.99176	1.34521	2.96739	0.00300338	0.0459005	219770LRC8D_MOUSE Volume-regulated anion channel subunit LRRC8D
Eca_sc000217.1_g0820.1	7.34513	6.04705	1.70557	-3.54548	0.000391901	0.0102288	221063LTBP2_RAT Latent-transforming growth factor beta-binding protein 2
Eca_sc194729.1_g0450.1	17.1913	3.21553	0.917197	-3.50582	0.000455205	0.0115443	223229M810_ARATH Uncharacterized mitochondrial protein AtMg00810
Eca_sc194396.1_g0010.1	106.96	-2.09342	0.623811	3.35586	0.000791188	0.017533	223866MAL1_DROME Maltase A1
Eca_sc013752.1_g0930.1	87.7391	-2.24907	0.717306	3.13544	0.00171595	0.0311122	224129MAN4_SOLLC Mannan endo-1,4-beta-mannosidase 4
Eca_sc029760.1_g0010.1	41.4408	2.68877	0.702494	-3.82746	0.000129472	0.0044576	224433MAOX_VITVI NADP-dependent malic enzyme
Eca_sc184064.1_g0010.1	5.69336	-6.24805	1.66145	3.7606	0.000169508	0.00552922	225905MAUM_METME Methylamine utilization ferredoxin-type protein MauM
Eca_sc100744.1_g0010.1	5.79907	5.70408	1.84269	-3.09552	0.00196469	0.0343293	229125MED12_DANRE Mediator of RNA polymerase II transcription subunit 12
Eca_sc194693.1_g0620.1	6730.39	-2.46794	0.555974	4.43896	9.0396e-06	0.000495881	229823MEN8_SILLA Protein MEN-8
Eca_sc014577.1_g1660.1	21.2141	-3.12086	0.938623	3.32494	0.000884389	0.0189857	236333MIOX_ORYSJ Probable inositol oxygenase
Eca_sc049927.1_g0010.1	19.233	-2.45007	0.742759	3.29861	0.000971663	0.0204606	236333MIOX_ORYSJ Probable inositol oxygenase
Eca_sc001782.1_g0010.1	14.8974	-5.23342	1.18488	4.41683	1.0016e-05	0.0005383	236527MK15_HUMAN Mitogen-activated protein kinase 15
Eca_sc194490.1_g0180.1	12.9209	3.91306	0.969102	-4.03783	5.3949e-05	0.00219569	236671ML146_PAPSO Major latex protein 146
Eca_sc000433.1_g1180.1	41.0783	2.44127	0.665369	-3.66904	0.000243462	0.0071407	24098ARNT_MOUSE Aryl hydrocarbon receptor nuclear translocator
Eca_sc002261.1_g0030.1	7.77239	6.1181	1.6987	-3.60163	0.000316227	0.00874746	241829MOT2_ARATH Molybdate transporter 2
Eca_sc000675.1_g0310.1	517.354	-2.52391	0.522453	4.83089	1.35925e-06	0.000100671	24212KD_FRAAN Auxin-repressed 12.5 kDa protein
Eca_sc000327.1_g3330.1	21.1875	6.59875	1.39012	-4.7469	2.06558e-06	0.000144912	242317MPP2_HUMAN MAGUK p55 subfamily member 2
Eca_sc001524.1_g4340.1	23.3448	7.71361	1.40904	-5.47438	4.39038e-08	5.28398e-06	245110MSHA_CORU7 D-inositol 3-phosphate glycosyltransferase
Eca_sc001224.1_g1000.1	9.94531	5.48476	1.50763	-3.638	0.000274763	0.00783651	245114MSHA_GEOOG D-inositol 3-phosphate glycosyltransferase
Eca_sc000797.1_g2230.1	532.837	9.75224	1.62622	-5.99689	2.0113e-09	3.6947e-07	246415MT2_MALDO Metallothionein-like protein type 2
Eca_sc015570.1_g1030.1	9.77342	-7.03113	1.98159	3.54823	0.000387824	0.0102062	256203NAC72_ARATH NAC domain-containing protein 72	NAC
Eca_sc001224.1_g1310.1	48.0588	-2.66202	0.770857	3.45333	0.000553711	0.0133859	256218NAC90_ARATH NAC domain-containing protein 90	NAC
Eca_sc005294.1_g0100.1	9.28177	-6.95835	1.63351	4.25975	2.04659e-05	0.000978507	256221NAC94_ARATH Putative NAC domain-containing protein 94
Eca_sc104171.1_g0010.1	13.0256	6.87231	1.55494	-4.41965	9.88601e-06	0.000533921	257410NADK2_ARATH NAD kinase 2, chloroplastic
Eca_sc004324.1_g2710.1	17.9582	7.33371	1.30583	-5.61612	1.95295e-08	2.71295e-06	259109NAP1A_ORYSJ Nucleosome assembly protein 1
Eca_sc113475.1_g0010.1	5.92811	5.73312	1.52613	-3.75664	0.00017221	0.00559123	259565NAT1_ARATH Nucleobase-ascorbate transporter 1
Eca_sc187472.1_g0010.1	19.4355	4.51462	1.27428	-3.54289	0.000395772	0.0102893	259580NAT7_ARATH Nucleobase-ascorbate transporter 7
Eca_sc006936.1_g0010.1	17.2544	-7.85055	1.42751	5.49948	3.80911e-08	4.74813e-06	259746NC100_ARATH NAC domain-containing protein 100
Eca_sc194544.1_g0390.1	15.8106	-3.07026	0.914246	3.35825	0.000784383	0.0174247	265254NHX2_ARATH Sodium/hydrogen exchanger 2
Eca_sc184221.1_g0010.1	169.738	3.31601	0.632837	-5.23991	1.60654e-07	1.61942e-05	266429NLTL2_ARATH Non-specific lipid-transfer protein-like protein At2g13820
Eca_sc000076.1_g1180.1	410.717	-3.51285	0.616846	5.69486	1.23472e-08	1.81452e-06	266453NLTP1_TOBAC Non-specific lipid-transfer protein 1
Eca_sc047622.1_g0010.1	9.7705	5.46019	1.42528	-3.83096	0.000127646	0.0044023	266486NLTP4_LENCU Non-specific lipid-transfer protein 4
Eca_sc000360.1_g1600.1	38.2304	3.45257	0.912161	-3.78504	0.000153683	0.00511458	266502NLTPA_RICCO Non-specific lipid-transfer protein A
Eca_sc000212.1_g0010.1	10.9687	-7.19261	1.81662	3.95934	7.51564e-05	0.00286683	266512NLTPE_ARATH Putative non-specific lipid-transfer protein 14
Eca_sc194716.1_g0170.1	77.9882	2.59323	0.567707	-4.56791	4.92609e-06	0.000293902	271231NSF_ARATH Vesicle-fusing ATPase
Eca_sc194716.1_g0190.1	62.5645	5.43254	0.736564	-7.37551	1.63716e-13	8.4653e-11	271231NSF_ARATH Vesicle-fusing ATPase
Eca_sc055302.1_g0030.1	5.45063	5.61054	1.76533	-3.17818	0.00148203	0.0278099	280578ODF2L_BOVIN Outer dense fiber protein 2-like
Eca_sc005294.1_g0210.1	15.975	-2.01555	0.633422	3.182	0.00146263	0.0276428	281232OLEO1_ARATH Oleosin 18.5 kDa
Eca_sc000117.1_g0520.1	9.75688	-3.18627	1.00083	3.18364	0.00145435	0.0275499	282406OPT5_ARATH Oligopeptide transporter 5
Eca_sc194508.1_g0020.1	22.3993	6.67347	1.40674	-4.74392	2.09621e-06	0.000145961	283292ORR26_ORYSJ Two-component response regulator ORR26 {ECO:0000305}
Eca_sc007918.1_g0040.1	10.9677	-4.25639	1.4054	3.02859	0.00245696	0.040002	283312ORR5_ORYSJ Two-component response regulator ORR5 {ECO:0000305}
Eca_sc007918.1_g0100.1	16.3506	-4.80465	1.19751	4.01219	6.01584e-05	0.00238939	283312ORR5_ORYSJ Two-component response regulator ORR5 {ECO:0000305}
Eca_sc057426.1_g0010.1	7.73912	6.11936	1.6602	-3.68591	0.000227888	0.00685678	284486OXR1_YARLI Oxidation resistance protein 1
Eca_sc000188.1_g0210.1	33.8529	-2.04035	0.485014	4.20678	2.59038e-05	0.00118378	28465ASK4_ARATH SKP1-like protein 4
Eca_sc049015.1_g1170.1	100.496	2.49854	0.785136	-3.1823	0.00146111	0.0276404	28465ASK4_ARATH SKP1-like protein 4
Eca_sc002261.1_g0130.1	10.7541	6.59507	1.49538	-4.41031	1.03225e-05	0.000550047	284862P2C57_ORYSJ Probable protein phosphatase 2C 57
Eca_sc183372.1_g0010.1	6.91729	-3.92847	1.30755	3.00445	0.00266062	0.0424271	285599PA2A5_NAJSG Acidic phospholipase A2 5
Eca_sc001096.1_g2000.1	9.23759	6.37572	1.45125	-4.39326	1.11666e-05	0.000590517	286134PABPA_XENLA Polyadenylate-binding protein 1-A
Eca_sc003893.1_g2140.1	876.196	12.9407	2.09837	-6.16702	6.95906e-10	1.48329e-07	28749ASOL_TOBAC L-ascorbate oxidase homolog
Eca_sc193975.1_g0140.1	64.5566	2.07782	0.563523	-3.6872	0.000226731	0.00684409	288601PAO_MAIZE Polyamine oxidase
Eca_sc025864.1_g0120.1	12.3387	-4.23459	1.20737	3.5073	0.000452682	0.0115012	289827PBPA_NEICI Penicillin-binding protein 1A
Eca_sc035710.1_g0980.1	428.476	2.10699	0.570825	-3.69113	0.000223262	0.00678339	291484PDF1_ARATH Protodermal factor 1
Eca_sc001365.1_g1150.1	16.7417	7.23222	1.43166	-5.05164	4.38037e-07	3.81024e-05	293899PELP1_RAT Proline-, glutamic acid- and leucine-rich protein 1
Eca_sc194702.1_g0550.1	15.2473	2.57051	0.81002	-3.17339	0.0015067	0.0281971	294665PER12_ARATH Peroxidase 12
Eca_sc194540.1_g3720.1	20.5133	-4.03365	1.14458	3.52413	0.000424877	0.0109441	294757PER43_ARATH Peroxidase 43
Eca_sc008658.1_g0830.1	67.4182	-2.37258	0.774248	3.06436	0.00218133	0.0368455	294762PER48_ARATH Putative Peroxidase 48
Eca_sc012203.1_g0050.1	18.968	-6.11371	1.18856	5.1438	2.6923e-07	2.52263e-05	294806PER72_ARATH Peroxidase 72
Eca_sc001457.1_g1270.1	10.8245	3.62771	1.08109	-3.35561	0.000791892	0.0175347	296871PGIP1_ARATH Polygalacturonase inhibitor 1
Eca_sc001457.1_g1290.1	12.9551	-3.0555	0.919374	3.32345	0.000889099	0.0190379	296871PGIP1_ARATH Polygalacturonase inhibitor 1
Eca_sc056655.1_g0010.1	45.0679	2.15085	0.47487	-4.52934	5.91691e-06	0.000343476	297733PGLR_VITVI Probable polygalacturonase
Eca_sc000034.1_g0270.1	22.1538	-8.20951	1.66338	4.93544	7.99711e-07	6.32564e-05	298448PHF1_CLOPA Iron hydrogenase 1
Eca_sc025444.1_g0010.1	29.7232	8.05666	1.30253	-6.18539	6.19495e-10	1.33058e-07	299427PHSH_SOLTU Alpha-glucan phosphorylase, H isozyme
Eca_sc194544.1_g0570.1	29.0838	3.77582	0.892491	-4.23065	2.33019e-05	0.00107543	300844PIRL8_ORYSJ Plant intracellular Ras-group-related LRR protein 8
Eca_sc004489.1_g0010.1	45.1076	2.70065	0.73147	-3.69209	0.000222422	0.00677839	301034PKD1_HUMAN Polycystin-1
Eca_sc194664.1_g0450.1	22.1846	7.63774	1.79142	-4.26352	2.01231e-05	0.000965426	301398PLA19_ARATH Phospholipase A1-IIbeta
Eca_sc000967.1_g0780.1	715.887	2.7106	0.331791	-8.16961	3.09391e-16	2.69963e-13	301503PLAS_SOLLC Plastocyanin, chloroplastic
Eca_sc194627.1_g0800.1	20.7911	-7.14761	1.28828	5.54818	2.88651e-08	3.76622e-06	303697PME61_ARATH Probable pectinesterase/pectinesterase inhibitor 61
Eca_sc005409.1_g0390.1	4.40686	-5.88081	1.68243	3.49543	0.000473306	0.0118526	305527POLG_DEN3S Genome polyprotein
Eca_sc000072.1_g0380.1	23.3787	2.18108	0.525795	-4.14816	3.35161e-05	0.00146683	305887POLX_TOBAC Retrovirus-related Pol polyprotein from transposon TNT 1-94
Eca_sc000072.1_g0390.1	8.7254	6.29324	1.57928	-3.98489	6.75111e-05	0.00262541	305887POLX_TOBAC Retrovirus-related Pol polyprotein from transposon TNT 1-94
Eca_sc000072.1_g0420.1	6.27075	5.81867	1.82789	-3.18328	0.00145619	0.027566	305887POLX_TOBAC Retrovirus-related Pol polyprotein from transposon TNT 1-94
Eca_sc000805.1_g0820.1	11.2331	-3.14071	0.954653	3.28989	0.00100226	0.0209052	305887POLX_TOBAC Retrovirus-related Pol polyprotein from transposon TNT 1-94
Eca_sc000993.1_g0500.1	38.9941	-2.85812	0.671611	4.25562	2.08467e-05	0.000991058	305887POLX_TOBAC Retrovirus-related Pol polyprotein from transposon TNT 1-94
Eca_sc001054.1_g1290.1	10.1118	-6.10108	1.39755	4.36554	1.26806e-05	0.00065812	305887POLX_TOBAC Retrovirus-related Pol polyprotein from transposon TNT 1-94
Eca_sc001477.1_g3440.1	5.2136	5.55296	1.79506	-3.09347	0.00197828	0.0344761	305887POLX_TOBAC Retrovirus-related Pol polyprotein from transposon TNT 1-94
Eca_sc001928.1_g1720.1	8.91907	2.66041	0.87427	-3.043	0.0023423	0.0386535	305887POLX_TOBAC Retrovirus-related Pol polyprotein from transposon TNT 1-94
Eca_sc002983.1_g0740.1	4.40835	5.3068	1.63399	-3.24775	0.00116321	0.0232681	305887POLX_TOBAC Retrovirus-related Pol polyprotein from transposon TNT 1-94
Eca_sc004205.1_g0550.1	6.37782	-6.41496	1.53815	4.17056	3.03856e-05	0.00135966	305887POLX_TOBAC Retrovirus-related Pol polyprotein from transposon TNT 1-94
Eca_sc006216.1_g0010.1	4.58516	-5.93861	1.6858	3.52272	0.000427147	0.0109924	305887POLX_TOBAC Retrovirus-related Pol polyprotein from transposon TNT 1-94
Eca_sc006295.1_g0240.1	11.9413	-6.34102	1.35559	4.67769	2.90125e-06	0.000189273	305887POLX_TOBAC Retrovirus-related Pol polyprotein from transposon TNT 1-94
Eca_sc006400.1_g1010.1	8.54714	-4.99241	1.30952	3.81241	0.00013762	0.00467472	305887POLX_TOBAC Retrovirus-related Pol polyprotein from transposon TNT 1-94
Eca_sc007514.1_g0260.1	4.23129	-4.8147	1.63187	2.95043	0.00317333	0.0476995	305887POLX_TOBAC Retrovirus-related Pol polyprotein from transposon TNT 1-94
Eca_sc007520.1_g0530.1	3.82853	-5.67669	1.71924	3.30186	0.000960456	0.0202858	305887POLX_TOBAC Retrovirus-related Pol polyprotein from transposon TNT 1-94
Eca_sc007672.1_g0810.1	6.68241	-6.47945	1.51945	4.26435	2.00488e-05	0.000963515	305887POLX_TOBAC Retrovirus-related Pol polyprotein from transposon TNT 1-94
Eca_sc007672.1_g0820.1	6.03836	-5.34153	1.51088	3.53538	0.000407193	0.0105177	305887POLX_TOBAC Retrovirus-related Pol polyprotein from transposon TNT 1-94
Eca_sc007672.1_g0830.1	18.6959	-7.96502	1.34551	5.91971	3.22507e-09	5.5932e-07	305887POLX_TOBAC Retrovirus-related Pol polyprotein from transposon TNT 1-94
Eca_sc007884.1_g0690.1	16.0406	-5.28783	1.02443	5.16175	2.44655e-07	2.35561e-05	305887POLX_TOBAC Retrovirus-related Pol polyprotein from transposon TNT 1-94
Eca_sc008829.1_g0290.1	7.55563	-6.66119	2.02479	3.28982	0.00100251	0.0209052	305887POLX_TOBAC Retrovirus-related Pol polyprotein from transposon TNT 1-94
Eca_sc011255.1_g1750.1	3.20695	-5.42215	1.81592	2.9859	0.00282744	0.0443604	305887POLX_TOBAC Retrovirus-related Pol polyprotein from transposon TNT 1-94
Eca_sc015354.1_g1050.1	6.29123	-4.56617	1.49853	3.0471	0.00231057	0.0382429	305887POLX_TOBAC Retrovirus-related Pol polyprotein from transposon TNT 1-94
Eca_sc020320.1_g0640.1	18.1822	2.10612	0.573636	-3.67154	0.000241095	0.00710111	305887POLX_TOBAC Retrovirus-related Pol polyprotein from transposon TNT 1-94
Eca_sc033306.1_g0010.1	9.09716	-4.94792	1.43988	3.43633	0.000589649	0.0140599	305887POLX_TOBAC Retrovirus-related Pol polyprotein from transposon TNT 1-94
Eca_sc036815.1_g0030.1	12.0342	-5.46407	1.209	4.51949	6.19892e-06	0.000356879	305887POLX_TOBAC Retrovirus-related Pol polyprotein from transposon TNT 1-94
Eca_sc039296.1_g0010.1	7.7625	-4.8201	1.29307	3.72763	0.00019329	0.00613371	305887POLX_TOBAC Retrovirus-related Pol polyprotein from transposon TNT 1-94
Eca_sc055489.1_g0010.1	8.05347	-6.74977	1.47928	4.56287	5.04596e-06	0.000299215	305887POLX_TOBAC Retrovirus-related Pol polyprotein from transposon TNT 1-94
Eca_sc070780.1_g0010.1	6.02489	4.7413	1.47661	-3.21094	0.00132302	0.0257251	305887POLX_TOBAC Retrovirus-related Pol polyprotein from transposon TNT 1-94
Eca_sc075229.1_g0010.1	9.51898	2.77101	0.864431	-3.20559	0.00134784	0.026031	305887POLX_TOBAC Retrovirus-related Pol polyprotein from transposon TNT 1-94
Eca_sc094856.1_g0010.1	23.7755	-2.36304	0.674025	3.50586	0.000455127	0.0115443	305887POLX_TOBAC Retrovirus-related Pol polyprotein from transposon TNT 1-94
Eca_sc100922.1_g0010.1	4.52943	-5.9158	1.73055	3.41845	0.000629791	0.0147402	305887POLX_TOBAC Retrovirus-related Pol polyprotein from transposon TNT 1-94
Eca_sc142705.1_g0010.1	8.43015	2.89537	0.949029	-3.05088	0.00228174	0.0379005	305887POLX_TOBAC Retrovirus-related Pol polyprotein from transposon TNT 1-94
Eca_sc182382.1_g0320.1	10.307	5.53348	1.69539	-3.26383	0.00109917	0.0223758	305887POLX_TOBAC Retrovirus-related Pol polyprotein from transposon TNT 1-94
Eca_sc185048.1_g0460.1	9.79744	-7.03057	1.52032	4.6244	3.75688e-06	0.00023626	305887POLX_TOBAC Retrovirus-related Pol polyprotein from transposon TNT 1-94
Eca_sc186325.1_g1570.1	9.53577	3.07319	1.00193	-3.06728	0.00216014	0.0365549	305887POLX_TOBAC Retrovirus-related Pol polyprotein from transposon TNT 1-94
Eca_sc194471.1_g0070.1	12.0748	-4.82253	1.09169	4.4175	9.985e-06	0.000538226	305887POLX_TOBAC Retrovirus-related Pol polyprotein from transposon TNT 1-94
Eca_sc194480.1_g0670.1	33.1579	-5.01806	0.990302	5.0672	4.03713e-07	3.55599e-05	305887POLX_TOBAC Retrovirus-related Pol polyprotein from transposon TNT 1-94
Eca_sc194507.1_g0420.1	18.4013	-3.04624	0.800248	3.80662	0.000140879	0.00475648	305887POLX_TOBAC Retrovirus-related Pol polyprotein from transposon TNT 1-94
Eca_sc194656.1_g0150.1	9.8291	-2.38717	0.804882	2.96587	0.00301829	0.0460277	305887POLX_TOBAC Retrovirus-related Pol polyprotein from transposon TNT 1-94
Eca_sc194745.1_g0420.1	5.42919	-4.29193	1.35938	3.15727	0.00159256	0.0293514	305887POLX_TOBAC Retrovirus-related Pol polyprotein from transposon TNT 1-94
Eca_sc194765.1_g0930.1	5.59951	-6.22657	1.57608	3.95067	7.79312e-05	0.0029485	305887POLX_TOBAC Retrovirus-related Pol polyprotein from transposon TNT 1-94
Eca_sc212295.1_g0010.1	20.1415	2.48039	0.636674	-3.89586	9.78519e-05	0.00354374	305887POLX_TOBAC Retrovirus-related Pol polyprotein from transposon TNT 1-94
Eca_sc008462.1_g0030.1	63.5372	2.94051	0.511857	-5.74479	9.2035e-09	1.37585e-06	30595ATCA1_ARATH Alpha carbonic anhydrase 1, chloroplastic
Eca_sc194513.1_g0420.1	25.1931	2.57545	0.73999	-3.48039	0.000500687	0.0124158	305985POL_MLVFP Pol polyprotein
Eca_sc004901.1_g0030.1	6.81544	-6.51294	1.65768	3.92895	8.53175e-05	0.00319763	306026POL_XMRV3 Gag-Pol polyprotein
Eca_sc001491.1_g0020.1	8.13444	-2.74842	0.895127	3.07042	0.00213757	0.0364302	306517PP102_ARATH Pentatricopeptide repeat-containing protein At1g63400
Eca_sc002317.1_g0640.1	18.4115	-2.11538	0.631858	3.34788	0.000814325	0.0178755	306981PP352_ARATH Pentatricopeptide repeat-containing protein At4g36680, mitochondrial
Eca_sc194715.1_g0320.1	14.691	7.04165	1.3754	-5.1197	3.06015e-07	2.78324e-05	307057PP424_ARATH Pentatricopeptide repeat-containing protein At5g48730, chloroplastic
Eca_sc194486.1_g0050.1	17.413	7.2872	1.30384	-5.58903	2.28344e-08	3.05063e-06	307076PP443_ARATH Pentatricopeptide repeat-containing protein At5g62370
Eca_sc194486.1_g0060.1	25.3245	7.82809	1.27158	-6.15617	7.45272e-10	1.57648e-07	307076PP443_ARATH Pentatricopeptide repeat-containing protein At5g62370
Eca_sc194486.1_g0070.1	13.9303	6.96362	1.40083	-4.97108	6.65805e-07	5.50018e-05	307076PP443_ARATH Pentatricopeptide repeat-containing protein At5g62370
Eca_sc006520.1_g0030.1	14.7545	6.06266	1.32328	-4.58155	4.61538e-06	0.000280154	307164PPA18_ARATH Purple acid phosphatase 18
Eca_sc100701.1_g0860.1	9.598	-4.53321	1.48018	3.0626	0.00219423	0.0369602	307316PPAF2_IPOBA Purple acid phosphatase 2
Eca_sc180898.1_g0010.1	88.4383	-2.21849	0.628946	3.52732	0.000419789	0.0108331	307491PPDK_MESCR Pyruvate, phosphate dikinase, chloroplastic
Eca_sc002140.1_g1220.1	22.4677	-2.37802	0.6793	3.5007	0.00046404	0.011694	308322PPR1_ARATH Pentatricopeptide repeat-containing protein At1g01970
Eca_sc007843.1_g0520.1	10.5407	-2.18492	0.70053	3.11895	0.00181495	0.0325061	308357PPR33_ARATH Pentatricopeptide repeat-containing protein At1g11630, mitochondrial
Eca_sc001335.1_g0460.1	13.9391	-4.63035	1.1711	3.95383	7.6909e-05	0.00291773	308459PPR86_ARATH Pentatricopeptide repeat-containing protein At1g60770
Eca_sc001477.1_g0160.1	11.4285	6.67726	1.40043	-4.76801	1.86055e-06	0.000132865	308460PPR87_ARATH Pentatricopeptide repeat-containing protein At1g61870, mitochondrial
Eca_sc192349.1_g0010.1	9.12384	-3.12789	0.921393	3.39474	0.000686948	0.0157857	308460PPR87_ARATH Pentatricopeptide repeat-containing protein At1g61870, mitochondrial
Eca_sc005717.1_g0110.1	182.256	-4.49593	1.46993	3.0586	0.00222372	0.0373141	308987PR5_ARATH Pathogenesis-related protein 5
Eca_sc186233.1_g0010.1	46.8047	3.04846	0.866051	-3.51996	0.000431619	0.0110769	309137PRDC1_HUMAN Phosphoribosyltransferase domain-containing protein 1
Eca_sc186920.1_g0120.1	12.6651	6.82504	1.40874	-4.84477	1.26757e-06	9.51424e-05	309267PRF1_SOLLC 36.4 kDa proline-rich protein
Eca_sc069100.1_g0010.1	3.93649	5.14568	1.70869	-3.01148	0.00259978	0.0418392	311547PROD2_ARATH Proline dehydrogenase 2, mitochondrial
Eca_sc194094.1_g0010.1	17.4979	-2.63512	0.802115	3.28522	0.00101904	0.0211395	312406PRS2_SOLTU Pathogenesis-related protein STH-2
Eca_sc010547.1_g0090.1	835.418	9.6951	0.668853	-14.4951	1.30081e-47	3.63213e-43	312859PRX2B_ARATH Peroxiredoxin-2B
Eca_sc003737.1_g0220.1	5.53743	-5.21765	1.53066	3.40876	0.000652578	0.0151718	31288ATG3_CHAGB Autophagy-related protein 3
Eca_sc003474.1_g0240.1	25.9579	-4.60065	0.839909	5.47756	4.31232e-08	5.23516e-06	31710ATL79_ARATH RING-H2 finger protein ATL79
Eca_sc182879.1_g0010.1	235.044	2.10074	0.262739	-7.99553	1.29022e-15	1.05958e-12	318163PSRP6_ARATH 50S ribosomal protein 6, chloroplastic
Eca_sc001253.1_g1010.1	51.6899	2.02358	0.361429	-5.59882	2.15819e-08	2.91116e-06	318396PST2_GOSHI Photosystem II 5 kDa protein, chloroplastic
Eca_sc000433.1_g0070.1	46.4891	-2.51314	0.68356	3.67655	0.000236413	0.00702996	321097PUM8_ARATH Putative pumilio homolog 8, chloroplastic
Eca_sc194613.1_g0250.1	54.9356	-5.41415	1.25957	4.29841	1.72026e-05	0.000842688	321142PUP9_ARATH Probable purine permease 9
Eca_sc002191.1_g0060.1	11.2369	-5.41443	1.43597	3.77058	0.000162869	0.00536276	321241PUR2_ARATH Phosphoribosylamine--glycine ligase, chloroplastic
Eca_sc004992.1_g0010.1	12.761	-7.41337	2.25007	3.29473	0.000985171	0.0207138	3246AACT_PONAB Alpha-1-antichymotrypsin
Eca_sc000108.1_g0290.1	11.6793	3.75455	1.13042	-3.32138	0.00089575	0.0191327	325257PXG4_ARATH Probable peroxygenase 4
Eca_sc000763.1_g2010.1	20.1894	-2.30117	0.689012	3.3398	0.000838378	0.0183314	3276AAE6_ARATH Probable acyl-activating enzyme 6
Eca_sc194594.1_g0020.1	8.80102	-6.87863	2.32587	2.95745	0.00310199	0.0469452	331890R1441_DANRE Probable E3 ubiquitin-protein ligase RNF144A-A
Eca_sc002730.1_g2380.1	14.506	7.02665	1.37558	-5.10812	3.25377e-07	2.94973e-05	331965R1AB_WBV24 Replicase polyprotein 1ab
Eca_sc117401.1_g0010.1	17.7164	3.77597	1.01298	-3.7276	0.000193312	0.00613371	331980R1A_CVEMC Replicase polyprotein 1a
Eca_sc001139.1_g1450.1	7.064	-5.57498	1.80327	3.09159	0.00199084	0.0346345	333618RAVL1_ARATH AP2/ERF and B3 domain-containing transcription repressor TEM1	RAV
Eca_sc194696.1_g0250.1	7.38967	-4.10837	1.3234	3.1044	0.00190668	0.0336101	333618RAVL1_ARATH AP2/ERF and B3 domain-containing transcription repressor TEM1	RAV
Eca_sc002655.1_g0160.1	14.8512	7.05659	1.33476	-5.2868	1.24472e-07	1.28248e-05	336480RD19A_ARATH Cysteine proteinase RD19a
Eca_sc069453.1_g0010.1	15.9978	2.61765	0.679955	-3.84974	0.000118241	0.0041581	336893RDRP_IBDV RNA-directed RNA polymerase
Eca_sc000157.1_g1540.1	44.4867	-5.4997	0.709737	7.74893	9.26729e-15	6.31125e-12	342197RFA1C_ORYSJ Replication protein A 70 kDa DNA-binding subunit C
Eca_sc184617.1_g0430.1	9.82366	3.92254	1.11573	-3.51568	0.000438633	0.0112417	342554RFT2_SALSA Riboflavin transporter 2
Eca_sc000108.1_g2900.1	9.85596	6.46424	1.41431	-4.5706	4.86337e-06	0.000290782	342630RGA3_SOLBU Putative disease resistance protein RGA3
Eca_sc002983.1_g0090.1	10.7604	-2.63983	0.824111	3.20324	0.0013589	0.0262216	342820RGPA1_RAT Ral GTPase-activating protein subunit alpha-1
Eca_sc194743.1_g1260.1	4.82041	-5.00874	1.56062	3.20945	0.00132988	0.0258406	344181RHRE_PEA Rhicadhesin receptor
Eca_sc000659.1_g1200.1	11.6545	6.70721	1.99415	-3.36345	0.000769751	0.0171806	347053RING1_GOSHI E3 ubiquitin-protein ligase RING1
Eca_sc002140.1_g0180.1	51.6628	7.88973	1.71998	-4.58712	4.4941e-06	0.000273983	347134RIP2_ORYSJ Putative ripening-related protein 2
Eca_sc003325.1_g0280.1	6.37228	5.83621	1.52348	-3.83084	0.000127708	0.0044023	347493RISB_ARATH 6,7-dimethyl-8-ribityllumazine synthase, chloroplastic
Eca_sc054861.1_g0010.1	25.0562	4.91039	1.43079	-3.43195	0.000599259	0.0142162	347493RISB_ARATH 6,7-dimethyl-8-ribityllumazine synthase, chloroplastic
Eca_sc010547.1_g0010.1	9.40112	6.39402	1.99417	-3.20636	0.00134425	0.0259983	364737RL29_MYCGE 50S ribosomal protein L29
Eca_sc002830.1_g0250.1	16.8445	6.25877	2.07165	-3.02115	0.0025182	0.0407613	370319RL35_DICDI 60S ribosomal protein L35
Eca_sc000346.1_g0200.1	8.64786	-4.95626	1.35509	3.65751	0.000254678	0.00742263	372885RL4A_ARATH 60S ribosomal protein L4-1
Eca_sc000659.1_g0260.1	15.7233	-7.71278	1.36333	5.65731	1.5376e-08	2.19045e-06	382742RNHX1_ARATH Putative ribonuclease H protein At1g65750
Eca_sc001301.1_g0910.1	8.8101	-6.88029	1.44285	4.76854	1.85568e-06	0.000132857	382742RNHX1_ARATH Putative ribonuclease H protein At1g65750
Eca_sc002460.1_g0180.1	215.069	4.09071	0.610705	-6.69834	2.10797e-11	6.52314e-09	382742RNHX1_ARATH Putative ribonuclease H protein At1g65750
Eca_sc002730.1_g2110.1	9.29117	-5.16761	1.75712	2.94096	0.00327201	0.0488823	382742RNHX1_ARATH Putative ribonuclease H protein At1g65750
Eca_sc004778.1_g0040.1	4.22131	-5.81814	1.70221	3.41798	0.000630874	0.0147408	382742RNHX1_ARATH Putative ribonuclease H protein At1g65750
Eca_sc012845.1_g0070.1	10.7973	-7.17162	1.71128	4.19079	2.77982e-05	0.00125955	382742RNHX1_ARATH Putative ribonuclease H protein At1g65750
Eca_sc013045.1_g0010.1	6.87606	5.94664	1.69533	-3.50766	0.000452072	0.0115012	382742RNHX1_ARATH Putative ribonuclease H protein At1g65750
Eca_sc186728.1_g0010.1	4.46997	5.32497	1.62573	-3.27543	0.00105502	0.0216764	382742RNHX1_ARATH Putative ribonuclease H protein At1g65750
Eca_sc194486.1_g6240.1	3.45742	-5.52793	1.77843	3.10833	0.00188151	0.0332925	382742RNHX1_ARATH Putative ribonuclease H protein At1g65750
Eca_sc194665.1_g0850.1	9.64683	4.51682	1.52028	-2.97104	0.00296793	0.0455419	382742RNHX1_ARATH Putative ribonuclease H protein At1g65750
Eca_sc194751.1_g0130.1	30.6047	-8.67489	1.31881	6.5778	4.77467e-11	1.31998e-08	382742RNHX1_ARATH Putative ribonuclease H protein At1g65750
Eca_sc004901.1_g0050.1	10.6565	-7.15712	1.61689	4.42647	9.57894e-06	0.000519346	383027RNH_SULTO Ribonuclease HI
Eca_sc194573.1_g0160.1	208.455	-3.00413	0.464678	6.46498	1.01315e-10	2.64385e-08	383146RNLE_SOLLC Extracellular ribonuclease LE
Eca_sc194573.1_g0120.1	15.1692	-6.68511	1.71489	3.89828	9.68793e-05	0.00351764	384343RNS3_ARATH Ribonuclease 3
Eca_sc151259.1_g0010.1	689.363	-3.86577	1.22128	3.16535	0.00154899	0.0286999	3875AB26G_ARATH ABC transporter G family member 26
Eca_sc001010.1_g0680.1	286.311	2.47592	0.642047	-3.8563	0.000115116	0.00408941	3882AB29G_ARATH ABC transporter G family member 29
Eca_sc000153.1_g1620.1	14.5654	-3.22222	0.820972	3.92488	8.67734e-05	0.00323051	40082B3GTI_ARATH Probable beta-1,3-galactosyltransferase 18
Eca_sc016162.1_g0420.1	11.8858	-2.98093	0.829796	3.59237	0.000327686	0.00899375	40139B561J_ARATH Cytochrome b561 and DOMON domain-containing protein At5g47530
Eca_sc194242.1_g0010.1	85.8602	-2.69848	0.586441	4.60144	4.19573e-06	0.000258047	40139B561J_ARATH Cytochrome b561 and DOMON domain-containing protein At5g47530
Eca_sc005294.1_g0310.1	27.0768	-2.45594	0.630805	3.89335	9.8871e-05	0.003576	40401BAHL1_ORYSJ Probable E3 ubiquitin-protein ligase BAH1-like 1
Eca_sc000683.1_g1260.1	9.65293	2.53463	0.834301	-3.03803	0.00238133	0.0391248	40421BAIP3_HUMAN BAI1-associated protein 3
Eca_sc049015.1_g0670.1	66.3615	6.01597	0.833676	-7.2162	5.34601e-13	2.29648e-10	40814KD_DAUCA 14 kDa proline-rich protein DC2.15
Eca_sc006485.1_g1240.1	5.1526	-6.1069	1.84977	3.30144	0.000961898	0.0203009	40997BCB3_ARATH Uclacyanin-3
Eca_sc000918.1_g0200.1	5.40486	5.59606	1.60338	-3.49017	0.000482722	0.0120452	41121BCHE_RUBGE Anaerobic magnesium-protoporphyrin IX monomethyl ester
Eca_sc001563.1_g1250.1	39.717	3.69085	0.841898	-4.38396	1.16541e-05	0.000613974	411987RSI1_SOLLC Protein RSI-1
Eca_sc001434.1_g1180.1	7.9452	6.1502	1.72963	-3.55579	0.000376849	0.00997158	41562BEBT_TOBAC Benzyl alcohol O-benzoyltransferase
Eca_sc001434.1_g1190.1	14.5691	7.02654	1.61693	-4.34561	1.3889e-05	0.000700018	41562BEBT_TOBAC Benzyl alcohol O-benzoyltransferase
Eca_sc000630.1_g3190.1	12.181	-6.36941	1.34541	4.73417	2.19956e-06	0.000151271	415679RTBDN_HUMAN Retbindin
Eca_sc190323.1_g0010.1	158.371	-2.01239	0.432653	4.65129	3.29869e-06	0.000211252	415917RTE1_ARATH Protein REVERSION-TO-ETHYLENE SENSITIVITY1
Eca_sc194541.1_g1530.1	24.2123	2.50153	0.639262	-3.91315	9.10994e-05	0.00337141	416307RUBR_PYRFU Rubredoxin
Eca_sc194607.1_g0050.1	20.3537	-3.07911	0.977807	3.14899	0.00163835	0.0300763	419153S14L1_HUMAN SEC14-like protein 1 {ECO:0000305}
Eca_sc153672.1_g0010.1	3.73116	-5.64364	1.82189	3.09769	0.00195037	0.0341645	420709SAPC2_MOUSE Suppressor APC domain-containing protein 2
Eca_sc001928.1_g0490.1	26.6741	-2.13929	0.54169	3.9493	7.83812e-05	0.00296151	421150SAU71_ARATH Auxin-responsive protein SAUR71 {ECO:0000305}
Eca_sc194664.1_g0390.1	12.0646	-2.99438	0.88263	3.39257	0.000692411	0.0158601	421151SAU72_ARATH Auxin-responsive protein SAUR72 {ECO:0000305}
Eca_sc186764.1_g0080.1	132.655	-7.03701	1.71164	4.11125	3.93516e-05	0.00168008	42185BGAL7_ARATH Beta-galactosidase 7
Eca_sc008447.1_g0330.1	11.4747	-7.26035	1.42251	5.10391	3.3271e-07	3.00645e-05	422017SCL28_ARATH Scarecrow-like protein 28	GRAS
Eca_sc001031.1_g6180.1	114.023	-2.22922	0.657656	3.38965	0.000699823	0.0159775	422318SCP34_ARATH Serine carboxypeptidase-like 34
Eca_sc185389.1_g0010.1	15.4904	4.61015	1.06033	-4.34786	1.3747e-05	0.000697896	42352BGH3B_BACO1 Beta-glucosidase BoGH3B
Eca_sc002391.1_g0360.1	7.91759	-3.05687	1.04014	2.93891	0.00329368	0.0491466	42368BGL04_ORYSJ Beta-glucosidase 4
Eca_sc002391.1_g0420.1	6.5587	-3.41843	1.14375	2.9888	0.00280071	0.0441816	42368BGL04_ORYSJ Beta-glucosidase 4
Eca_sc194666.1_g1340.1	7.21183	6.01081	1.56061	-3.85157	0.000117364	0.00414814	423850SEC24_DEBHA Protein transport protein SEC24
Eca_sc000967.1_g1640.1	23.365	-2.18213	0.625639	3.48785	0.000486924	0.0121284	427413SFH14_ARATH Phosphatidylinositol/phosphatidylcholine transfer protein SFH14
Eca_sc001253.1_g1290.1	42.0057	-2.81883	0.407415	6.91881	4.55458e-12	1.66567e-09	42760BI1_ARATH Bax inhibitor 1
Eca_sc009173.1_g0220.1	8.56342	6.26611	1.46914	-4.26515	1.99768e-05	0.00096171	42760BI1_ARATH Bax inhibitor 1
Eca_sc002690.1_g1690.1	91.8344	2.02474	0.422531	-4.79193	1.65182e-06	0.000119798	427947SGAT_ARATH Serine--glyoxylate aminotransferase
Eca_sc023871.1_g0010.1	18.7186	-3.08844	0.773864	3.99093	6.58136e-05	0.00257013	428568SHO1_LACTC High osmolarity signaling protein SHO1
Eca_sc194459.1_g0230.1	9.64014	-4.50287	1.34863	3.33885	0.000841265	0.0183688	429253SIN3_YEAST Transcriptional regulatory protein SIN3
Eca_sc001479.1_g0080.1	12.4241	-3.79099	1.02379	3.70288	0.000213162	0.00657519	429460SIR_PEA Sulfite reductase
Eca_sc001524.1_g0900.1	5.29167	5.56818	1.76711	-3.15101	0.00162709	0.029909	429708SKI22_ARATH F-box protein SKIP22
Eca_sc007084.1_g0090.1	7.23998	5.01189	1.44122	-3.47753	0.000506058	0.0125156	429771SKP1A_ARATH SKP1-like protein 1A
Eca_sc000630.1_g0070.1	16.3515	7.20062	1.37361	-5.24212	1.58742e-07	1.60594e-05	429843SKU5_ARATH Monocopper oxidase-like protein SKU5
Eca_sc026098.1_g1500.1	170.276	2.98397	0.52639	-5.66875	1.43843e-08	2.08103e-06	432396SODC1_MESCR Superoxide dismutase
Eca_sc002087.1_g0830.1	10.4982	4.04283	1.26895	-3.18597	0.00144268	0.0273844	4336ABHD6_MOUSE Monoacylglycerol lipase ABHD6 {ECO:0000305}
Eca_sc194760.1_g1360.1	32.0396	-2.65156	0.845834	3.13484	0.00171946	0.0311556	435822SPS1_ORYSJ Solanesyl-diphosphate synthase 1, mitochondrial
Eca_sc182656.1_g0010.1	4.99461	5.48205	1.63573	-3.35144	0.00080391	0.0177365	436291SPZ2A_WHEAT Serpin-Z2A
Eca_sc000360.1_g1500.1	16.0074	-7.74322	1.38155	5.60474	2.08564e-08	2.83444e-06	436410SRA23_CAEEL Serpentine receptor class alpha-23
Eca_sc194729.1_g0130.1	9.89445	4.54321	1.35286	-3.35823	0.000784429	0.0174247	436733SRP09_DICDI Signal recognition particle 9 kDa protein
Eca_sc194663.1_g0030.1	20.518	7.52805	1.46074	-5.15359	2.55548e-07	2.42701e-05	436934SRPK1_MOUSE SRSF protein kinase 1
Eca_sc001875.1_g0370.1	7.32374	-6.61445	1.71796	3.85017	0.000118036	0.00415809	437618SSN2_KLULA Mediator of RNA polymerase II transcription subunit 13
Eca_sc184045.1_g0010.1	919.937	-2.09783	0.240246	8.732	2.50209e-18	2.91097e-15	439460STC_RICCO Sugar carrier protein C
Eca_sc009029.1_g0290.1	826.28	-2.91212	0.322502	9.02977	1.72028e-19	2.52809e-16	439888STP14_ARATH Sugar transport protein 14
Eca_sc006103.1_g1610.1	12.0834	-3.54073	0.875192	4.04566	5.21752e-05	0.00213612	439932STP8_ARATH Sugar transport protein 8
Eca_sc194486.1_g3310.1	121.328	2.18946	0.471214	-4.64643	3.37727e-06	0.000215297	442728SWT15_ORYSJ Bidirectional sugar transporter SWEET15
Eca_sc001048.1_g0220.1	21.477	-8.16672	1.39812	5.84122	5.18211e-09	8.31579e-07	45043BODG_PSESK Gamma-butyrobetaine dioxygenase
Eca_sc000973.1_g1650.1	9.68624	5.44559	1.50938	-3.60784	0.000308756	0.00860851	450604SYMPK_XENLA Symplekin
Eca_sc183326.1_g0010.1	29.1352	4.0855	0.699634	-5.83948	5.23653e-09	8.35511e-07	45154BOR2_ARATH Probable boron transporter 2
Eca_sc000071.1_g0950.1	53.9034	-2.51366	0.823627	3.05194	0.00227369	0.0378117	45357BPM3_ARATH BTB/POZ and MATH domain-containing protein 3
Eca_sc003562.1_g0440.1	5.73482	5.67922	1.68231	-3.37585	0.000735885	0.0165972	45357BPM3_ARATH BTB/POZ and MATH domain-containing protein 3
Eca_sc194543.1_g1240.1	29.6807	8.05992	1.28953	-6.25027	4.09735e-10	9.05872e-08	454098SYTL4_HUMAN Synaptotagmin-like protein 4
Eca_sc100701.1_g2640.1	103.336	-2.05646	0.511948	4.01692	5.8963e-05	0.00236534	45702BRG3_ARATH Probable BOI-related E3 ubiquitin-protein ligase 3
Eca_sc000630.1_g4510.1	16.6342	2.16703	0.611473	-3.54396	0.000394167	0.0102763	457873TAO1_ARATH Disease resistance protein TAO1 {ECO:0000305}
Eca_sc012609.1_g1860.1	240.651	2.72271	0.655334	-4.15469	3.25727e-05	0.00144135	459474TBL38_ARATH Protein trichome birefringence-like 38
Eca_sc000386.1_g1980.1	8.53995	6.26394	1.75797	-3.56317	0.000366404	0.00977148	459524TBPB_NEIMA Transferrin-binding protein 2
Eca_sc100701.1_g2940.1	13.6896	2.22256	0.716219	-3.10319	0.00191445	0.0336832	460127TCR1_ECOLX Tetracycline resistance protein, class A
Eca_sc193945.1_g0040.1	6.61904	-4.54796	1.54794	2.93808	0.00330251	0.0492063	461418TF211_SCHPO Transposon Tf2-11 polyprotein
Eca_sc187609.1_g0010.1	14.0049	-4.02468	0.825859	4.87333	1.09735e-06	8.34884e-05	461427TF28_SCHPO Transposon Tf2-8 polyprotein
Eca_sc000188.1_g0480.1	14.5715	-3.82476	0.849142	4.50427	6.66029e-06	0.000380722	461428TF29_SCHPO Transposon Tf2-9 polyprotein
Eca_sc026214.1_g0370.1	28.1517	-5.69786	1.11182	5.12479	2.97875e-07	2.72697e-05	46209BT1_ARATH BTB/POZ and TAZ domain-containing protein 1
Eca_sc194576.1_g0680.1	40.9721	2.53202	0.580873	-4.359	1.30659e-05	0.000670635	467385TL16_ARATH Thylakoid lumenal 16.5 kDa protein, chloroplastic
Eca_sc000058.1_g1750.1	21.0775	2.34937	0.753998	-3.11589	0.00183391	0.0327407	467390TL19_ARATH Thylakoid lumenal 19 kDa protein, chloroplastic
Eca_sc012203.1_g0160.1	20.9205	2.46857	0.593759	-4.15753	3.21711e-05	0.00143039	468899TMVRN_NICGU TMV resistance protein N
Eca_sc000157.1_g1500.1	35.4753	-5.03252	0.688414	7.31031	2.66517e-13	1.2613e-10	4693ACBP_RICCO Acyl-CoA-binding protein
Eca_sc000527.1_g0010.1	26.1956	-6.5865	1.27619	5.16105	2.45564e-07	2.35623e-05	471699TPS7_ARATH Probable alpha,alpha-trehalose-phosphate synthase
Eca_sc000360.1_g0140.1	5.68867	5.67605	1.54927	-3.66368	0.000248614	0.00726891	471982TRA1_MAIZE Putative AC transposase
Eca_sc005294.1_g0690.1	23.1887	-8.27737	1.33031	6.22213	4.90435e-10	1.06154e-07	471982TRA1_MAIZE Putative AC transposase
Eca_sc001122.1_g3820.1	4.297	-5.84054	1.70314	3.42929	0.000605168	0.0143199	472009TRA5_RHIME Transposase for insertion sequence element ISRM5
Eca_sc190042.1_g0010.1	133.006	-2.359	0.532901	4.42672	9.56759e-06	0.000519346	472888TRL11_ORYSJ Thioredoxin-like 1-1, chloroplastic
Eca_sc192338.1_g0010.1	82.7574	-2.8297	0.497254	5.69065	1.26556e-08	1.8501e-06	472888TRL11_ORYSJ Thioredoxin-like 1-1, chloroplastic
Eca_sc114027.1_g0010.1	5.67162	5.67424	1.63712	-3.46598	0.000528299	0.0128831	47352C3H22_ORYSJ Zinc finger CCCH domain-containing protein 22
Eca_sc098969.1_g0010.1	42.3481	8.57215	1.42304	-6.02385	1.70321e-09	3.22927e-07	47356C3H24_ORYSJ Zinc finger CCCH domain-containing protein 24
Eca_sc001301.1_g1200.1	12.1287	-3.52474	0.86508	4.07446	4.61203e-05	0.00191918	477693TRPM1_RAT Transient receptor potential cation channel subfamily M member 1
Eca_sc004328.1_g0770.1	68.639	2.08622	0.476609	-4.37722	1.20205e-05	0.000629712	479271TRXF2_ARATH Thioredoxin F2, chloroplastic
Eca_sc000630.1_g0740.1	249.424	2.27115	0.424693	-5.34775	8.90546e-08	9.60071e-06	484283U79B9_ARATH UDP-glycosyltransferase 79B9
Eca_sc186560.1_g0100.1	12.6462	6.82441	1.8664	-3.65646	0.000255727	0.00743793	484325U89B1_ARATH UDP-glycosyltransferase 89B1
Eca_sc000386.1_g2960.1	31.1905	8.13131	1.28515	-6.32712	2.49775e-10	5.81184e-08	486229UBP13_ARATH Ubiquitin carboxyl-terminal hydrolase 13
Eca_sc001536.1_g0590.1	74.4624	2.02655	0.434485	-4.66424	3.09755e-06	0.000200672	486742UCRIA_PEA Cytochrome b6-f complex iron-sulfur subunit, chloroplastic	M-type_MADS
Eca_sc001365.1_g1490.1	9.35501	6.394	1.42656	-4.4821	7.39121e-06	0.000415447	48678CAF1G_ARATH Probable CCR4-associated factor 1 homolog 7
Eca_sc016660.1_g0130.1	8.71369	-3.56844	1.01738	3.50749	0.000452361	0.0115012	48682CAF1K_ARATH Probable CCR4-associated factor 1 homolog 11
Eca_sc194540.1_g4260.1	21.1058	-2.67364	0.832464	3.21172	0.00131943	0.0256732	487340UGPI7_ARATH Uncharacterized GPI-anchored protein At4g28100
Eca_sc019626.1_g0110.1	11.1026	-2.99432	0.872375	3.43237	0.000598323	0.0142061	488180ULT2_ARATH Protein ULTRAPETALA 2
Eca_sc000738.1_g1300.1	9.47491	-6.98389	1.42333	4.90673	9.26085e-07	7.20283e-05	488964UPL5_ARATH E3 ubiquitin-protein ligase UPL5
Eca_sc000797.1_g1890.1	20.7083	-2.45707	0.803529	3.05784	0.00222936	0.0373639	488964UPL5_ARATH E3 ubiquitin-protein ligase UPL5
Eca_sc002690.1_g1440.1	14.168	-2.5781	0.754046	3.41903	0.000628448	0.0147334	488964UPL5_ARATH E3 ubiquitin-protein ligase UPL5
Eca_sc194486.1_g4950.1	102.512	-2.86493	0.622456	4.60262	4.17205e-06	0.000257726	488964UPL5_ARATH E3 ubiquitin-protein ligase UPL5
Eca_sc194542.1_g1400.1	23.9642	-3.28638	0.685321	4.79539	1.62361e-06	0.000118058	488964UPL5_ARATH E3 ubiquitin-protein ligase UPL5
Eca_sc194682.1_g0030.1	4.94987	5.47316	1.72535	-3.17221	0.00151282	0.0282548	495709VATE_PICTO V-type ATP synthase subunit E
Eca_sc161871.1_g0010.1	27.1173	-4.85894	1.07583	4.51646	6.28828e-06	0.000360537	496113VDE_TOBAC Violaxanthin de-epoxidase, chloroplastic
Eca_sc052331.1_g0010.1	5.38343	4.5707	1.53042	-2.98656	0.00282137	0.0443073	49634CAP10_ARATH Putative clathrin assembly protein At5g35200
Eca_sc001048.1_g2360.1	17.2472	-3.77052	0.817831	4.6104	4.01902e-06	0.000249931	496637VEP1_ARATH 3-oxo-Delta(4,5)-steroid 5-beta-reductase
Eca_sc194802.1_g0320.1	8.77331	-5.89234	1.52429	3.86563	0.000110801	0.00395119	497049VF414_IIV6 Putative hydrolase 414L
Eca_sc000967.1_g0980.1	9.987	6.48183	1.81656	-3.5682	0.000359442	0.00961334	501925WASH1_DANRE WAS protein family homolog 1
Eca_sc073087.1_g0010.1	6.1517	5.78716	1.54113	-3.75514	0.000173244	0.00561826	502060WDHD1_XENLA WD repeat and HMG-box DNA-binding protein 1
Eca_sc015498.1_g0010.1	33.3672	8.22312	1.36597	-6.01997	1.74447e-09	3.26907e-07	503261WRB_DANRE Tail-anchored protein insertion receptor WRB
Eca_sc194624.1_g0450.1	4.95247	5.47487	1.7213	-3.18066	0.00146938	0.027647	503351WRNXO_DROGR Werner Syndrome-like exonuclease
Eca_sc194669.1_g0640.1	4.16389	5.22783	1.69878	-3.0774	0.00208813	0.035883	504884XRN4_ARATH 5'-3' exoribonuclease 4
Eca_sc194016.1_g0010.1	3.8502	-5.68403	1.76409	3.22207	0.00127266	0.0249896	509905Y1320_MYCBO Uncharacterized protein Mb1320
Eca_sc001253.1_g1810.1	19.3043	-6.08577	1.25741	4.83992	1.29891e-06	9.67149e-05	511406Y1486_METKA UPF0107 protein MK1486
Eca_sc016377.1_g0010.1	11.3972	6.67479	1.46993	-4.54089	5.60178e-06	0.000327224	512491Y1609_ARATH Uncharacterized protein At1g26090, chloroplastic
Eca_sc000153.1_g1970.1	37.5009	-2.31609	0.750616	3.08558	0.00203153	0.0351452	514319Y1869_ARATH Uncharacterized protein At1g28695
Eca_sc122760.1_g0010.1	46.2633	-2.34278	0.374026	6.26368	3.7599e-10	8.53528e-08	517231Y2416_ARATH Uncharacterized protein At2g34160
Eca_sc184894.1_g0010.1	76.2122	2.05464	0.390323	-5.26395	1.40994e-07	1.43158e-05	519027Y2857_YERPE Uncharacterized protein YPO2857/y1376/YP_2723
Eca_sc194760.1_g2620.1	10.7419	-6.18055	1.547	3.99518	6.46442e-05	0.002528	520216Y3216_ORYSJ Putative B3 domain-containing protein Os03g0621600	B3
Eca_sc100701.1_g2380.1	5.52382	-6.20879	1.67153	3.71444	0.000203654	0.00636777	522882Y4200_ARATH Uncharacterized protein At4g02000
Eca_sc003094.1_g0700.1	16.5573	-2.91466	0.85739	3.39946	0.000675195	0.0155808	523101Y4317_ARATH Putative B3 domain-containing protein At4g03170
Eca_sc019626.1_g0390.1	12.204	4.84864	1.52407	-3.18137	0.00146579	0.0276428	523477Y4498_ARATH Uncharacterized protein At4g04980
Eca_sc019626.1_g0400.1	9.81657	5.47669	1.59103	-3.44223	0.000576932	0.0138513	523477Y4498_ARATH Uncharacterized protein At4g04980
Eca_sc003094.1_g0300.1	6.69309	-6.48197	1.9446	3.33331	0.00085819	0.0186056	533938YCH5_YEAST Putative transposon Ty5-1 protein YCL075W
Eca_sc020116.1_g0010.1	25.2607	2.42224	0.701481	-3.45303	0.000554321	0.013389	54199CCD31_ARATH Cyclin-D3-1
Eca_sc183462.1_g0060.1	12.4922	-3.37186	0.893902	3.77207	0.000161898	0.00534341	54291CCD61_ARATH Putative cyclin-D6-1
Eca_sc002441.1_g0530.1	18.6901	6.41021	1.76868	-3.6243	0.000289745	0.00818851	543107YO7_ADEG1 Uncharacterized protein ORF7
Eca_sc194444.1_g0070.1	25.7597	3.21261	0.954079	-3.36724	0.000759251	0.0170006	545655YR135_MIMIV Putative GMC-type oxidoreductase R135
Eca_sc109406.1_g0010.1	6.65088	5.90464	1.72713	-3.41875	0.000629091	0.0147361	546321YSAA_BACSU Putative uncharacterized hydrolase YsaA
Eca_sc001365.1_g0850.1	21.9503	4.70653	0.873525	-5.38797	7.12585e-08	8.00832e-06	546558YTCA_BACSU Putative UDP-glucose 6-dehydrogenase YtcA
Eca_sc011255.1_g0740.1	4.56714	-4.92603	1.57722	3.12323	0.00178879	0.0321592	546848YTX2_XENLA Transposon TX1 uncharacterized 149 kDa protein
Eca_sc026214.1_g0120.1	3.41055	-5.5108	1.79587	3.06859	0.00215073	0.036484	546848YTX2_XENLA Transposon TX1 uncharacterized 149 kDa protein
Eca_sc183101.1_g0090.1	45.347	-2.81015	0.829973	3.38583	0.000709622	0.0161313	546848YTX2_XENLA Transposon TX1 uncharacterized 149 kDa protein
Eca_sc194760.1_g3470.1	217.962	5.05225	0.494052	-10.2262	1.51406e-24	4.69728e-21	546848YTX2_XENLA Transposon TX1 uncharacterized 149 kDa protein
Eca_sc097179.1_g0010.1	29.3953	-7.64668	1.87457	4.07916	4.5198e-05	0.00188643	546921YUAX_ECOLI Uncharacterized protein YuaX
Eca_sc001363.1_g1680.1	6.61553	5.88891	1.54509	-3.81137	0.000138198	0.00468864	547072YUXK_BACSU Uncharacterized protein YuxK
Eca_sc001803.1_g0710.1	9.06793	-6.91835	1.99973	3.45965	0.000540882	0.0131347	548135ZAT5_ARATH Zinc finger protein ZAT5
Eca_sc002010.1_g0060.1	16.9346	7.25128	1.50622	-4.81423	1.47771e-06	0.000108867	548892ZIP2_ORYSJ Zinc transporter 2
Eca_sc194138.1_g0120.1	34.6488	-2.01349	0.437685	4.60033	4.21828e-06	0.000258863	550527ZZZ3_HUMAN ZZ-type zinc finger-containing protein 3	MYB_related
Eca_sc010547.1_g0080.1	7.52231	4.15154	1.26815	-3.2737	0.0010615	0.0217934	55134CCMH_ORYSJ Cytochrome c-type biogenesis CcmH-like mitochondrial protein {ECO:0000305}
Eca_sc194613.1_g0590.1	20.7197	3.37551	0.794449	-4.24887	2.14856e-05	0.00101167	55429CCR4B_ARATH Carbon catabolite repressor protein 4 homolog 2
Eca_sc194687.1_g0540.1	132.109	-2.81317	0.56283	4.99826	5.78501e-07	4.89482e-05	5692ACCH1_ARATH 1-aminocyclopropane-1-carboxylate oxidase homolog 1
Eca_sc026154.1_g0010.1	10.781	-6.19071	1.43629	4.3102	1.6311e-05	0.000808947	56943CDKG1_ARATH Cyclin-dependent kinase G1
Eca_sc194544.1_g0640.1	21.3287	2.86548	0.71206	-4.02421	5.71675e-05	0.00230336	5724ACCO_ACTDE 1-aminocyclopropane-1-carboxylate oxidase
Eca_sc116507.1_g0010.1	15.0899	-6.67561	1.60743	4.15297	3.2819e-05	0.00144766	57440CEA1_SHISO Colicin-E1*
Eca_sc001060.1_g0670.1	525.41	4.44917	0.3342	-13.3129	1.94742e-40	1.81252e-36	57573CECR2_HUMAN Cat eye syndrome critical region protein 2
Eca_sc019742.1_g0020.1	24.1976	-4.3276	1.20613	3.588	0.000333224	0.00910398	58103CER1_ARATH Protein ECERIFERUM 1
Eca_sc019742.1_g0050.1	595.108	-2.77656	0.463911	5.98511	2.1624e-09	3.89538e-07	58103CER1_ARATH Protein ECERIFERUM 1
Eca_sc194459.1_g0550.1	348.834	11.6123	1.19709	-9.70045	3.00159e-22	6.98419e-19	58110CER2_ARATH Protein ECERIFERUM 1
Eca_sc003165.1_g0090.1	5.86087	-6.29069	1.60533	3.91864	8.90498e-05	0.00330206	63224CIPB_EMENI Zinc-binding alcohol dehydrogenase domain-containing protein cipB
Eca_sc004559.1_g0270.1	15.0856	-2.44795	0.672314	3.64109	0.000271491	0.00775904	67276CML38_ARATH Calcium-binding protein CML38
Eca_sc013049.1_g0050.1	96.9282	4.4746	1.26931	-3.52522	0.000423127	0.0109091	67289CML49_ARATH Probable calcium-binding protein CML49
Eca_sc001479.1_g0310.1	172.722	-5.97558	1.56566	3.81664	0.00013528	0.00462671	67621KD_DAUCA 21 kDa protein
Eca_sc001361.1_g0190.1	25.7344	-2.44156	0.597748	4.0846	4.41531e-05	0.00185669	67953CNG18_ARATH Putative cyclic nucleotide-gated ion channel 18
Eca_sc050992.1_g0010.1	16.9785	-2.82482	0.945213	2.98855	0.00280303	0.0441932	67957CNG20_ARATH Probable cyclic nucleotide-gated ion channel 20, chloroplastic
Eca_sc000072.1_g0370.1	24.9632	3.07369	0.647739	-4.74526	2.08235e-06	0.000145722	72479COPIA_DROME Copia protein
Eca_sc000631.1_g1450.1	5.10413	-6.08929	1.64561	3.70032	0.000215325	0.00661421	72479COPIA_DROME Copia protein
Eca_sc004324.1_g1510.1	4.18715	-5.80117	1.91281	3.0328	0.00242292	0.0396791	72479COPIA_DROME Copia protein
Eca_sc070623.1_g0010.1	9.83831	-3.07667	0.854679	3.5998	0.000318467	0.00878678	72479COPIA_DROME Copia protein
Eca_sc194641.1_g0950.1	11.7244	3.43674	0.914296	-3.7589	0.000170665	0.00556045	72479COPIA_DROME Copia protein
Eca_sc002099.1_g0170.1	9.05425	5.35634	1.62131	-3.3037	0.000954174	0.020199	74626CP110_MOUSE Centriolar coiled-coil protein of 110 kDa
Eca_sc194732.1_g1770.1	76.6071	2.18249	0.348632	-6.26017	3.84555e-10	8.59004e-08	74644CP121_ARATH Calvin cycle protein CP12-1, chloroplastic
Eca_sc001031.1_g4650.1	65.702	-2.14678	0.633951	3.38635	0.000708281	0.0161179	74649CP123_ARATH Calvin cycle protein CP12-3, chloroplastic
Eca_sc000683.1_g1070.1	10.8747	4.02577	1.31704	-3.05668	0.00223805	0.0374197	74869CP29B_ARATH RNA-binding protein CP29B, chloroplastic {ECO:0000305}
Eca_sc001855.1_g0430.1	95.4091	2.12366	0.306993	-6.91761	4.59338e-12	1.66567e-09	74869CP29B_ARATH RNA-binding protein CP29B, chloroplastic {ECO:0000305}
Eca_sc000193.1_g0420.1	34.3275	2.80845	0.791237	-3.54944	0.000386047	0.010173	75044CP41B_ARATH Chloroplast stem-loop binding protein of 41 kDa b, chloroplastic
Eca_sc007482.1_g0250.1	17.5381	-2.93315	0.634416	4.62338	3.77534e-06	0.000236888	75513CPPED_PONAB Serine/threonine-protein phosphatase CPPED1
Eca_sc000242.1_g0880.1	8.0571	-6.75037	1.50919	4.47285	7.71836e-06	0.000430164	75635CPSY_MYCLE Exopolysaccharide phosphotransferase CpsY
Eca_sc001512.1_g0150.1	23.904	-2.22766	0.558695	3.98725	6.6844e-05	0.00260309	75772CQ053_RAT Uncharacterized protein C17orf53 homolog
Eca_sc001653.1_g1710.1	15.8884	7.15316	1.32771	-5.38757	7.14158e-08	8.00832e-06	77115CRNL1_RAT Crooked neck-like protein 1
Eca_sc074626.1_g0010.1	17.675	-6.02816	1.15644	5.21267	1.86139e-07	1.84624e-05	78128CSK2P_ARATH Casein kinase II subunit alpha, chloroplastic
Eca_sc000990.1_g0680.1	4.18887	-4.79633	1.63114	2.94047	0.00327714	0.0489328	78165CSLA9_ARATH Glucomannan 4-beta-mannosyltransferase 9
Eca_sc098306.1_g0010.1	72.0527	2.60772	0.542946	-4.80291	1.56378e-06	0.000114604	78233CSM2_MYCTU CRISPR type III-associated protein Csm2
Eca_sc002218.1_g0360.1	22.2079	2.63644	0.657258	-4.01126	6.03944e-05	0.00239536	79319CSTR2_ORYSJ CMP-sialic acid transporter 2 {ECO:0000305}
Eca_sc000081.1_g1990.1	21.949	-2.26917	0.659723	3.43958	0.000582627	0.0139401	79320CSTR3_ARATH CMP-sialic acid transporter 3
Eca_sc004658.1_g0040.1	5.781	5.70014	1.5585	-3.65745	0.00025474	0.00742263	79742CTDSL_CHICK CTD small phosphatase-like protein
Eca_sc103351.1_g0010.1	17.6491	7.3102	1.45384	-5.0282	4.95108e-07	4.28e-05	80579CUL1_ARATH Cullin-1
Eca_sc194723.1_g0160.1	14.5044	7.02693	1.43898	-4.88327	1.04343e-06	7.96027e-05	80579CUL1_ARATH Cullin-1
Eca_sc194602.1_g0170.1	7.77417	-6.70023	1.56853	4.27166	1.94021e-05	0.000937276	81624CXE17_ARATH Probable carboxylesterase 17
Eca_sc000051.1_g0670.1	12.5184	-6.40362	1.57178	4.07411	4.619e-05	0.00191922	86284CYSP_HEMSP Thiol protease SEN102
Eca_sc193963.1_g0020.1	108.365	-4.29411	0.751173	5.71653	1.08719e-08	1.60617e-06	86284CYSP_HEMSP Thiol protease SEN102
Eca_sc194713.1_g0660.1	9.98082	-4.55446	1.21587	3.74584	0.00017979	0.0057902	8658ACSS_MAIZE Acyclic sesquiterpene synthase
Eca_sc071415.1_g0010.1	17.3692	4.37949	1.03991	-4.21143	2.53762e-05	0.00116156	87810DAPB1_ARATH 4-hydroxy-tetrahydrodipicolinate reductase 1, chloroplastic
Eca_sc194741.1_g0330.1	9.77522	3.48106	1.06674	-3.26328	0.00110129	0.0223965	91124DCL1_PHANO Dicer-like protein 1
Eca_sc194680.1_g0010.1	25.7624	5.97266	1.20394	-4.96093	7.01566e-07	5.7615e-05	92951DDPS6_ARATH Dehydrodolichyl diphosphate synthase 6
Eca_sc194481.1_g0230.1	36.4193	-5.46975	1.23384	4.43311	9.28853e-06	0.000506552	95883DEXT_STRMU Dextranase
Eca_sc004968.1_g0070.1	21.0529	-2.27873	0.749707	3.03949	0.00236976	0.0390208	96216DFRA_HORVU Dihydroflavonol-4-reductase
Eca_sc182463.1_g0010.1	13.7425	-3.26811	0.788566	4.14437	3.40745e-05	0.00148661	96971DHEB_NICPL Glutamate dehydrogenase B
Eca_sc036986.1_g0040.1	12.3612	6.79554	1.49203	-4.55457	5.24927e-06	0.00030922	96992DHGY_CUCSA Glycerate dehydrogenase
Eca_sc008829.1_g0380.1	16.7061	2.70007	0.671357	-4.02181	5.77522e-05	0.00232357	96995DHG_BACME Glucose 1-dehydrogenase
Eca_sc000659.1_g0230.1	3.66102	-5.61053	1.75742	3.19248	0.00141055	0.0269322	98718DMDA_DROME Dystrophin, isoforms A/C/F/G/H
Eca_sc055380.1_g0010.1	14.4028	7.01003	1.39715	-5.01739	5.23772e-07	4.48613e-05	HAMAP-Rule:MF_00012}
Eca_sc141139.1_g0010.1	9.20331	-6.94094	2.34629	2.95826	0.00309381	0.0468467	HAMAP-Rule:MF_00019}
Eca_sc007259.1_g0720.1	19.8038	-3.78031	0.757176	4.99264	5.9558e-07	5.00897e-05	HAMAP-Rule:MF_00033}
Eca_sc001770.1_g0010.1	40.4308	-5.05468	0.680614	7.42665	1.11383e-13	6.2201e-11	HAMAP-Rule:MF_00043}
Eca_sc000631.1_g1140.1	32.2865	3.61587	0.782766	-4.61935	3.84948e-06	0.000240459	HAMAP-Rule:MF_00049}
Eca_sc194662.1_g2950.1	9.08086	6.35216	1.58942	-3.99654	6.42756e-05	0.00251932	HAMAP-Rule:MF_00060}
Eca_sc093441.1_g0520.1	13.1809	-7.46193	1.36586	5.46317	4.67708e-08	5.58092e-06	HAMAP-Rule:MF_00086}
Eca_sc001689.1_g1870.1	4.02849	-5.75015	1.71394	3.35494	0.000793828	0.0175636	HAMAP-Rule:MF_00089}
Eca_sc186280.1_g0370.1	18.1602	4.88318	1.3975	-3.49422	0.00047545	0.0118956	HAMAP-Rule:MF_00098}
Eca_sc000993.1_g1130.1	19.9733	3.15585	0.763618	-4.13276	3.58431e-05	0.00155405	HAMAP-Rule:MF_00100}
Eca_sc054847.1_g0010.1	15.3767	-2.91139	0.884438	3.2918	0.000995498	0.0208368	HAMAP-Rule:MF_00103}
Eca_sc194675.1_g0020.1	26.333	-7.48979	1.51587	4.94091	7.77576e-07	6.22106e-05	HAMAP-Rule:MF_00105}
Eca_sc003413.1_g1220.1	13.5257	6.92202	2.32591	-2.97604	0.00291994	0.0450495	HAMAP-Rule:MF_00110}
Eca_sc081705.1_g0010.1	8.99565	-6.91064	1.4402	4.79837	1.5996e-06	0.000116616	HAMAP-Rule:MF_00118}
Eca_sc001010.1_g2680.1	3.66465	-5.61206	1.81164	3.09779	0.00194972	0.0341645	HAMAP-Rule:MF_00120}
Eca_sc194651.1_g3860.1	18.5928	-7.95917	1.35225	5.88587	3.95965e-09	6.66033e-07	HAMAP-Rule:MF_00121}
Eca_sc203666.1_g0020.1	40.4675	2.0577	0.444076	-4.63367	3.59242e-06	0.000227972	HAMAP-Rule:MF_00149}
Eca_sc001047.1_g0130.1	20.2236	2.53332	0.625879	-4.04762	5.17417e-05	0.00212148	HAMAP-Rule:MF_00156}
Eca_sc183425.1_g0010.1	64.7307	3.40018	0.462127	-7.35766	1.87162e-13	9.50172e-11	HAMAP-Rule:MF_00158}
Eca_sc000377.1_g0780.1	288.946	3.57025	0.538011	-6.63602	3.22257e-11	9.47165e-09	HAMAP-Rule:MF_00165}
Eca_sc000113.1_g0190.1	15.5085	3.55891	0.798837	-4.45511	8.38515e-06	0.000461795	HAMAP-Rule:MF_00171}
Eca_sc194701.1_g1760.1	9.03152	-6.91492	2.32706	2.97153	0.0029632	0.0455106	HAMAP-Rule:MF_00176}
Eca_sc000462.1_g0160.1	12.5047	-4.12863	1.36295	3.0292	0.00245206	0.0399921	HAMAP-Rule:MF_00200}
Eca_sc001465.1_g0560.1	6.99736	4.96434	1.69034	-2.9369	0.00331514	0.0493156	HAMAP-Rule:MF_00211}
Eca_sc000416.1_g0020.1	103.393	-2.7233	0.361283	7.53788	4.77687e-14	2.89956e-11	HAMAP-Rule:MF_00251}
Eca_sc000659.1_g0240.1	4.63566	-5.95258	1.64994	3.60775	0.000308867	0.00860851	HAMAP-Rule:MF_00267}
Eca_sc194719.1_g0190.1	10.822	6.60415	1.39776	-4.72481	2.30325e-06	0.000156857	HAMAP-Rule:MF_00283}
Eca_sc187119.1_g2200.1	54.3785	-5.48157	0.80504	6.80906	9.82363e-12	3.34507e-09	HAMAP-Rule:MF_00291}
Eca_sc002168.1_g1000.1	11.8219	3.79365	1.29269	-2.93469	0.0033388	0.0494765	HAMAP-Rule:MF_00339}
Eca_sc001161.1_g0800.1	489.879	-6.40301	1.28019	5.00161	5.68544e-07	4.8252e-05	HAMAP-Rule:MF_00373}
Eca_sc189991.1_g0010.1	114.165	2.56995	0.437921	-5.86851	4.39727e-09	7.30837e-07	HAMAP-Rule:MF_00421}
Eca_sc001326.1_g0200.1	36.1215	3.36084	1.06756	-3.14815	0.00164305	0.0301427	HAMAP-Rule:MF_00469}
Eca_sc003662.1_g0850.1	28.8827	4.29167	1.10907	-3.8696	0.000109016	0.00389749	HAMAP-Rule:MF_00480}
Eca_sc184333.1_g0280.1	47.3335	2.5714	0.676052	-3.80355	0.000142636	0.00480421	HAMAP-Rule:MF_00539}
Eca_sc194662.1_g2100.1	9.28902	5.38117	1.53097	-3.51488	0.000439951	0.0112597	HAMAP-Rule:MF_00572}
Eca_sc001120.1_g0010.1	15.1347	-3.04024	1.01787	2.98687	0.0028185	0.0443073	HAMAP-Rule:MF_00595}
Eca_sc000130.1_g1640.1	29.0318	7.05155	1.54091	-4.57621	4.73468e-06	0.000285533	HAMAP-Rule:MF_00712}
Eca_sc003542.1_g0140.1	4.64294	-4.94748	1.63028	3.03473	0.00240748	0.0394493	HAMAP-Rule:MF_00712}
Eca_sc004264.1_g0720.1	21.1122	2.48806	0.645522	-3.85434	0.000116042	0.00411704	HAMAP-Rule:MF_00712}
Eca_sc194443.1_g0290.1	4.80317	-6.00495	1.66911	3.59768	0.000321064	0.00884099	HAMAP-Rule:MF_00712}
Eca_sc022211.1_g0010.1	7.47741	6.0735	1.80651	-3.362	0.000773793	0.0172433	HAMAP-Rule:MF_00715}
Eca_sc194449.1_g2860.1	13.5821	6.92685	1.37881	-5.02379	5.06605e-07	4.36588e-05	HAMAP-Rule:MF_00750}
Eca_sc000462.1_g0150.1	37.3043	-3.30618	0.972077	3.40115	0.000671019	0.0154973	HAMAP-Rule:MF_00758}
Eca_sc194743.1_g1360.1	12.2442	-3.794	1.03107	3.67968	0.000233525	0.00696633	HAMAP-Rule:MF_00758}
Eca_sc194550.1_g0290.1	9.01366	3.33479	1.10018	-3.03113	0.00243639	0.0398529	HAMAP-Rule:MF_00764}
Eca_sc194617.1_g0020.1	5.28223	5.56926	1.66615	-3.34258	0.000830024	0.0182057	HAMAP-Rule:MF_01006}
Eca_sc185032.1_g0010.1	5.77268	-6.2663	1.70516	3.67491	0.000237938	0.00704561	HAMAP-Rule:MF_01010}
Eca_sc194393.1_g0020.1	5.93657	-6.30692	1.58536	3.97822	6.94342e-05	0.00267413	HAMAP-Rule:MF_01010}
Eca_sc194670.1_g0130.1	38.7204	4.0949	1.18136	-3.46627	0.00052774	0.0128807	HAMAP-Rule:MF_01010}
Eca_sc000072.1_g0730.1	25.2421	7.82482	1.66932	-4.68742	2.76675e-06	0.000182632	HAMAP-Rule:MF_01026}
Eca_sc002087.1_g1020.1	37.5402	4.2945	0.639594	-6.71442	1.88821e-11	5.92388e-09	HAMAP-Rule:MF_01039}
Eca_sc003030.1_g0570.1	18.2692	3.5821	0.75505	-4.74419	2.09344e-06	0.000145961	HAMAP-Rule:MF_01039}
Eca_sc000076.1_g0090.1	8.85023	-5.89497	1.66175	3.54745	0.000388981	0.0102069	HAMAP-Rule:MF_01074}
Eca_sc000145.1_g2140.1	17.8188	4.38538	1.20099	-3.65148	0.000260737	0.00754435	HAMAP-Rule:MF_01106}
Eca_sc030005.1_g0010.1	13.9688	6.96819	1.58397	-4.39919	1.08658e-05	0.000575701	HAMAP-Rule:MF_01152}
Eca_sc194732.1_g2950.1	8.24105	-6.7805	1.64137	4.13102	3.61164e-05	0.00155864	HAMAP-Rule:MF_01225}
Eca_sc005652.1_g0400.1	7.11313	4.9843	1.57352	-3.16761	0.00153699	0.0286106	HAMAP-Rule:MF_01282}
Eca_sc069654.1_g0010.1	6.3113	-6.39617	1.55771	4.10614	4.0232e-05	0.00171243	HAMAP-Rule:MF_01320}
Eca_sc000153.1_g1330.1	22.4646	-8.23143	1.31715	6.2494	4.12026e-10	9.05872e-08	HAMAP-Rule:MF_01321}
Eca_sc021639.1_g0010.1	15.8592	7.15567	1.88241	-3.80134	0.000143919	0.00484156	HAMAP-Rule:MF_01322}
Eca_sc194477.1_g0050.1	8.41651	-5.83029	1.41014	4.13455	3.55646e-05	0.00154438	HAMAP-Rule:MF_01390}
Eca_sc001301.1_g1240.1	14.4082	7.01304	1.3309	-5.26938	1.36886e-07	1.40005e-05	HAMAP-Rule:MF_01403}
Eca_sc001365.1_g1160.1	8.64028	6.27449	1.52337	-4.11882	3.80813e-05	0.00163334	HAMAP-Rule:MF_01416}
Eca_sc001479.1_g1060.1	56.078	2.03978	0.416264	-4.90021	9.5735e-07	7.38429e-05	HAMAP-Rule:MF_01416}
Eca_sc194802.1_g0240.1	15.3416	7.10845	1.50407	-4.72613	2.28835e-06	0.000156606	HAMAP-Rule:MF_01470}
Eca_sc203801.1_g0010.1	13.4506	-4.1858	0.92398	4.53018	5.89328e-06	0.000342817	HAMAP-Rule:MF_01487}
Eca_sc000921.1_g0540.1	20.045	-2.29961	0.616709	3.72884	0.000192359	0.00613135	HAMAP-Rule:MF_01543}
Eca_sc002261.1_g0040.1	7.8036	5.12597	1.4364	-3.56863	0.000358857	0.00960691	HAMAP-Rule:MF_01588}
Eca_sc001363.1_g1690.1	70.6785	2.66097	0.44698	-5.95321	2.62935e-09	4.67706e-07	HAMAP-Rule:MF_01631}
Eca_sc000217.1_g1320.1	14.2962	-7.57768	1.35002	5.613	1.98849e-08	2.7217e-06	HAMAP-Rule:MF_01639}
Eca_sc194449.1_g2820.1	5.96222	5.73582	1.62879	-3.52152	0.000429072	0.0110318	HAMAP-Rule:MF_01708}
Eca_sc022713.1_g0010.1	10.7653	4.09626	1.11217	-3.68313	0.000230385	0.00688907	HAMAP-Rule:MF_01713}
Eca_sc184564.1_g0040.1	4.45373	-5.8941	1.65735	3.55635	0.000376046	0.00996202	HAMAP-Rule:MF_01719}
Eca_sc000246.1_g2460.1	7.32	-6.61465	1.53574	4.30713	1.65388e-05	0.000817339	HAMAP-Rule:MF_01800}
Eca_sc194612.1_g0990.1	13.3234	-7.47332	1.4114	5.29497	1.19038e-07	1.23498e-05	HAMAP-Rule:MF_01815}
Eca_sc194660.1_g0510.1	6.228	5.80915	1.8471	-3.145	0.00166085	0.0304093	HAMAP-Rule:MF_01834}
Eca_sc000058.1_g1620.1	22.8984	-4.1435	1.33792	3.09698	0.00195503	0.0342247	HAMAP-Rule:MF_01865}
Eca_sc118056.1_g0010.1	18.0627	-3.17346	0.70234	4.51842	6.2304e-06	0.000357953	HAMAP-Rule:MF_01913}
Eca_sc018202.1_g0020.1	7.73048	6.11546	1.87268	-3.26562	0.00109225	0.0222936	HAMAP-Rule:MF_02002}
Eca_sc021993.1_g0020.1	10.984	-6.22046	1.45159	4.28527	1.82518e-05	0.000889402	HAMAP-Rule:MF_02111}
Eca_sc003743.1_g2120.1	112.25	-2.08067	0.51004	4.07942	4.51488e-05	0.00188643	HAMAP-Rule:MF_02121}
Eca_sc194507.1_g1040.1	5.48414	-4.27055	1.43499	2.97601	0.00292026	0.0450495	HAMAP-Rule:MF_03006}
Eca_sc000520.1_g0360.1	5.24111	-6.12657	2.0569	2.97854	0.00289624	0.0449339	HAMAP-Rule:MF_03108}
Eca_sc000058.1_g4640.1	48.6288	4.8142	1.30689	-3.68372	0.000229852	0.00688907	HAMAP-Rule:MF_03122}
Eca_sc009026.1_g0460.1	34.2323	4.76585	1.25002	-3.81261	0.000137505	0.00467472	HAMAP-Rule:MF_03158}
Eca_sc005179.1_g0020.1	7.93939	6.15026	1.75846	-3.49753	0.000469595	0.0117914	HAMAP-Rule:MF_03167}
Eca_sc000033.1_g0410.1	27.0982	-2.55561	0.82119	3.11209	0.0018577	0.0330506	---NA---
Eca_sc000071.1_g1120.1	43.1548	-2.92375	0.529784	5.51875	3.41416e-08	4.33319e-06	---NA---
Eca_sc000072.1_g0430.1	26.7549	3.49956	0.765492	-4.57164	4.83911e-06	0.000289952	---NA---
Eca_sc000076.1_g0070.1	18.4699	-5.98211	1.48164	4.0375	5.40233e-05	0.00219569	---NA---
Eca_sc000102.1_g0440.1	17.7727	-2.32066	0.642459	3.61216	0.000303661	0.00850433	---NA---
Eca_sc000181.1_g0960.1	90.2437	-2.19657	0.738296	2.97519	0.00292812	0.0450959	---NA---
Eca_sc000242.1_g1600.1	4.762	5.41906	1.64511	-3.29405	0.000987553	0.0207327	---NA---
Eca_sc000246.1_g1000.1	14.9273	-2.18033	0.619297	3.52066	0.000430479	0.0110578	---NA---
Eca_sc000330.1_g0020.1	13.3638	6.90966	1.59752	-4.32524	1.52365e-05	0.000762143	---NA---
Eca_sc000360.1_g0110.1	15.4976	3.10873	0.860539	-3.61254	0.00030321	0.00850023	---NA---
Eca_sc000360.1_g1520.1	25.5729	-7.44799	1.29368	5.75723	8.55041e-09	1.29753e-06	---NA---
Eca_sc000497.1_g0290.1	46.8455	2.29846	0.756211	-3.03944	0.00237015	0.0390208	---NA---
Eca_sc000520.1_g0620.1	16.1553	2.3528	0.680124	-3.45937	0.00054144	0.0131347	---NA---
Eca_sc000537.1_g1360.1	4.97433	-5.05271	1.53121	3.2998	0.000967521	0.0203888	---NA---
Eca_sc000630.1_g4400.1	5.10947	-6.09551	1.97352	3.08865	0.00201071	0.0348715	---NA---
Eca_sc000635.1_g0200.1	5.02481	-6.06941	1.6117	3.76585	0.000165981	0.00544597	---NA---
Eca_sc000683.1_g0300.1	21.255	-2.8719	0.788295	3.64318	0.000269291	0.00772778	---NA---
Eca_sc000774.1_g0100.1	16.1468	2.37794	0.663506	-3.5839	0.000338499	0.00918521	---NA---
Eca_sc001031.1_g2130.1	20.527	5.59903	1.41837	-3.9475	7.89732e-05	0.00297985	---NA---
Eca_sc001048.1_g2000.1	46.7872	3.1128	1.02973	-3.02292	0.00250348	0.0405465	---NA---
Eca_sc001122.1_g4050.1	15.1573	-6.68854	1.44685	4.62284	3.78524e-06	0.000236976	---NA---
Eca_sc001363.1_g1230.1	10.1665	-7.08636	1.70551	4.15499	3.25305e-05	0.00144135	---NA---
Eca_sc001433.1_g0340.1	4.8337	-6.01701	1.98781	3.02695	0.00247033	0.0401961	---NA---
Eca_sc001465.1_g0150.1	36.3336	3.12431	0.908578	-3.43869	0.000584545	0.0139621	---NA---
Eca_sc001498.1_g0430.1	26.9315	-6.56692	1.30811	5.02018	5.16237e-07	4.43519e-05	---NA---
Eca_sc001524.1_g2770.1	6.01749	-6.32979	1.56958	4.03279	5.51183e-05	0.00223349	---NA---
Eca_sc001524.1_g5020.1	24.2785	2.01951	0.65286	-3.09333	0.00197927	0.0344761	---NA---
Eca_sc001524.1_g5140.1	26.3754	4.97867	1.17759	-4.22786	2.35923e-05	0.00108704	---NA---
Eca_sc001747.1_g1660.1	35.1443	8.29861	1.43354	-5.7889	7.08476e-09	1.099e-06	---NA---
Eca_sc001855.1_g0690.1	47.5323	-4.5304	1.39495	3.24772	0.00116332	0.0232681	---NA---
Eca_sc002000.1_g0570.1	8.62127	-3.01393	0.874853	3.44506	0.000570923	0.0137307	---NA---
Eca_sc002105.1_g0410.1	10.9292	2.3349	0.786372	-2.96921	0.00298566	0.0457298	---NA---
Eca_sc002391.1_g0060.1	16.1613	-6.77908	2.14263	3.16391	0.00155663	0.0288224	---NA---
Eca_sc002417.1_g0010.1	4.36715	-5.86907	1.70906	3.43409	0.000594539	0.0141283	---NA---
Eca_sc003094.1_g0620.1	8.59934	6.26973	1.4667	-4.27473	1.91372e-05	0.000926082	---NA---
Eca_sc003743.1_g1640.1	7.72197	-6.68732	1.47579	4.53133	5.86121e-06	0.000341663	---NA---
Eca_sc003758.1_g2150.1	10.3654	-7.11223	2.31275	3.07523	0.00210342	0.0360095	---NA---
Eca_sc003893.1_g0060.1	17.2578	-2.00438	0.577235	3.47238	0.000515864	0.0126795	---NA---
Eca_sc004901.1_g0280.1	34.2726	-8.84084	1.29956	6.80295	1.02495e-11	3.44803e-09	---NA---
Eca_sc006850.1_g0350.1	34.0184	8.25573	1.27094	-6.49578	8.2604e-11	2.19664e-08	---NA---
Eca_sc008447.1_g0060.1	17.2755	2.02817	0.584818	-3.46803	0.000524289	0.0128414	---NA---
Eca_sc008637.1_g0590.1	37.0577	2.12271	0.64794	-3.27609	0.00105254	0.0216413	---NA---
Eca_sc008658.1_g2830.1	23.58	6.75087	2.27248	-2.97071	0.00297112	0.0455571	---NA---
Eca_sc011255.1_g0240.1	33.3093	2.79822	0.747953	-3.74117	0.000183169	0.00587084	---NA---
Eca_sc012203.1_g0090.1	4.49345	-5.90595	1.77059	3.33559	0.000851196	0.0185102	---NA---
Eca_sc012219.1_g0370.1	14.9908	2.5448	0.854672	-2.97752	0.00290592	0.0449391	---NA---
Eca_sc012219.1_g0580.1	30.7748	-2.09164	0.585552	3.57208	0.000354159	0.00952899	---NA---
Eca_sc013025.1_g0420.1	28.321	7.99246	1.32401	-6.03656	1.57435e-09	3.07405e-07	---NA---
Eca_sc016883.1_g0010.1	36.1879	2.54568	0.650572	-3.91299	9.11616e-05	0.00337141	---NA---
Eca_sc018558.1_g0670.1	10.9287	-7.18976	2.28297	3.1493	0.00163661	0.030064	---NA---
Eca_sc020100.1_g0010.1	27.6134	6.04219	1.82005	-3.31979	0.000900842	0.0192157	---NA---
Eca_sc020389.1_g0010.1	8.52067	6.25944	1.47718	-4.23743	2.26092e-05	0.00105568	---NA---
Eca_sc035710.1_g0770.1	20.1922	2.71781	0.66231	-4.10353	4.06902e-05	0.00172668	---NA---
Eca_sc042391.1_g0010.1	13.8435	3.99868	1.17214	-3.41143	0.000646237	0.0150746	---NA---
Eca_sc045201.1_g0010.1	4.79967	-4.99891	1.63616	3.05528	0.00224852	0.0375232	---NA---
Eca_sc047723.1_g0010.1	6.32166	-6.40414	1.93598	3.30796	0.000939795	0.0199399	---NA---
Eca_sc049015.1_g1410.1	10.1657	6.51031	1.38961	-4.68498	2.7999e-06	0.000184384	---NA---
Eca_sc051710.1_g0010.1	8.63192	-3.92884	1.09943	3.57353	0.000352195	0.00949394	---NA---
Eca_sc103017.1_g0010.1	24.0228	-2.57682	0.67184	3.83546	0.000125327	0.0043374	---NA---
Eca_sc183767.1_g0010.1	9.78491	6.457	1.45578	-4.43543	9.18879e-06	0.000502093	---NA---
Eca_sc184896.1_g0650.1	9.73273	-3.09667	1.05684	2.93012	0.00338834	0.0499785	---NA---
Eca_sc186714.1_g0010.1	23.8153	7.74281	1.35169	-5.72824	1.01476e-08	1.50713e-06	---NA---
Eca_sc187033.1_g0010.1	4.31505	-5.84601	1.7157	3.40736	0.000655948	0.0151869	---NA---
Eca_sc187155.1_g0030.1	42.5151	2.02892	0.568366	-3.56973	0.000357349	0.00958491	---NA---
Eca_sc193923.1_g0010.1	9.85494	6.46635	2.03546	-3.17685	0.00148881	0.0278811	---NA---
Eca_sc194477.1_g0060.1	6.82836	-6.51209	1.60636	4.05394	5.03632e-05	0.0020741	---NA---
Eca_sc194486.1_g1870.1	13.0479	-3.17553	0.987213	3.21667	0.00129689	0.025323	---NA---
Eca_sc194486.1_g5420.1	20.8826	2.44052	0.583451	-4.18291	2.87796e-05	0.00129401	---NA---
Eca_sc194486.1_g6220.1	150.311	-7.54208	1.02027	7.39227	1.44344e-13	7.60446e-11	---NA---
Eca_sc194486.1_g7320.1	6.63111	4.89769	1.515	-3.2328	0.00122585	0.0242581	---NA---
Eca_sc194576.1_g0200.1	30.1263	-3.84796	0.735127	5.23442	1.65506e-07	1.66233e-05	---NA---
Eca_sc194581.1_g0990.1	30.7477	3.13993	0.886172	-3.54325	0.000395225	0.0102893	---NA---
Eca_sc194609.1_g0330.1	14.9047	5.16728	1.27069	-4.0665	4.77235e-05	0.00197121	---NA---
Eca_sc194614.1_g0140.1	58.8599	-2.18417	0.589774	3.7034	0.000212726	0.00657519	---NA---
Eca_sc194688.1_g0740.1	9.46573	-6.98585	1.48037	4.71899	2.37014e-06	0.000160629	---NA---
Eca_sc194693.1_g2170.1	38.4702	7.46369	1.25623	-5.94135	2.82693e-09	4.93334e-07	---NA---
Eca_sc194699.1_g1140.1	9.04502	-3.09236	0.85847	3.60218	0.000315565	0.00874128	---NA---
Eca_sc194705.1_g0850.1	7.52092	6.07144	1.59111	-3.81585	0.000135713	0.0046325	---NA---
Eca_sc194706.1_g0110.1	6.79229	-5.51302	1.51807	3.6316	0.000281672	0.008009	---NA---
Eca_sc194732.1_g0130.1	8.07619	5.18748	1.454	-3.56773	0.000360086	0.00962137	---NA---
Eca_sc194750.1_g1500.1	7.47096	6.06734	1.58913	-3.81803	0.000134524	0.00461392	---NA---
Eca_sc194758.1_g0560.1	45.2654	4.94778	0.976688	-5.06588	4.06518e-07	3.56943e-05	---NA---
Eca_sc194760.1_g2070.1	41.7948	-4.39772	1.35857	3.23701	0.00120788	0.0239679	---NA---
Eca_sc011218.1_g0170.1	12.7323	2.12015	0.722725	-2.93354	0.00335117	0.0496137	PubMed:10366881}
Eca_sc005294.1_g0180.1	18.3752	-7.93926	1.30927	6.0639	1.32856e-09	2.66878e-07	PubMed:11500563}
Eca_sc190905.1_g0010.1	43.582	2.2774	0.616162	-3.69611	0.000218927	0.00671746	PubMed:11739388}
Eca_sc194606.1_g0030.1	14.6137	-2.29599	0.771683	2.97531	0.00292695	0.0450959	PubMed:11906833}	bZIP
Eca_sc000058.1_g1810.1	22.7303	2.48163	0.600574	-4.1321	3.59459e-05	0.00155609	PubMed:12037572}
Eca_sc001498.1_g0260.1	17.9876	2.54909	0.673664	-3.78391	0.000154381	0.00512561	PubMed:12424338}
Eca_sc002150.1_g0540.1	11.5479	3.36059	0.992655	-3.38545	0.000710606	0.0161313	PubMed:1332795}
Eca_sc194542.1_g1310.1	15.1093	7.0828	1.32822	-5.33254	9.68504e-08	1.03216e-05	PubMed:14593172}
Eca_sc006103.1_g0250.1	1012.14	3.41548	0.40375	-8.45941	2.68741e-17	2.77918e-14	PubMed:14675446}
Eca_sc006103.1_g0260.1	495.447	3.38957	0.415835	-8.15124	3.60225e-16	3.04794e-13	PubMed:14675446}
Eca_sc187591.1_g0020.1	16.6423	-4.01773	1.17388	3.42261	0.000620239	0.01459	PubMed:15029955}	NAC
Eca_sc185862.1_g0020.1	16.3344	2.66066	0.862046	-3.08645	0.00202564	0.0350868	PubMed:15047905}
Eca_sc001498.1_g0540.1	18.9837	-2.05695	0.70159	2.93184	0.00336961	0.0498075	PubMed:15618632}
Eca_sc007672.1_g0680.1	62.2513	5.98481	1.11421	-5.37134	7.81545e-08	8.59146e-06	PubMed:15925393}
Eca_sc000630.1_g3350.1	9.06823	-4.93306	1.50248	3.28328	0.00102607	0.0212378	PubMed:16193095}
Eca_sc001096.1_g2220.1	58.986	5.14802	0.598525	-8.60118	7.88976e-18	8.47299e-15	PubMed:16193095}
Eca_sc060484.1_g0010.1	69.2476	5.39603	0.691395	-7.80455	5.9716e-15	4.50646e-12	PubMed:16193095}
Eca_sc194544.1_g0730.1	32.5312	-3.19568	0.997701	3.20305	0.00135982	0.0262216	PubMed:16193095}
Eca_sc194753.1_g0020.1	315.814	-7.61137	0.663445	11.4725	1.81343e-30	8.43908e-27	PubMed:16193095}
Eca_sc194762.1_g0320.1	40.3575	-3.29951	0.924915	3.56736	0.000360591	0.00962563	PubMed:16193095}
Eca_sc194441.1_g0780.1	49.2309	2.44495	0.375108	-6.51798	7.12619e-11	1.95076e-08	PubMed:16326926}
Eca_sc027505.1_g0010.1	6.62636	5.89154	1.85887	-3.16942	0.00152745	0.0284709	PubMed:16547115}
Eca_sc001096.1_g1970.1	67.6705	-2.01336	0.541698	3.71675	0.000201799	0.00633105	PubMed:16698901}
Eca_sc008926.1_g0010.1	11.7358	-4.2317	1.30422	3.24461	0.0011761	0.0234397	PubMed:17080644}
Eca_sc015821.1_g0310.1	15.3726	-3.85321	0.939659	4.10065	4.11996e-05	0.00174299	PubMed:17080644}
Eca_sc000386.1_g2100.1	14.247	3.40966	1.03327	-3.29989	0.000967238	0.0203888	PubMed:18487633}
Eca_sc002531.1_g0080.1	17.5113	5.38697	1.42096	-3.79109	0.000149988	0.00502153	PubMed:18583532}
Eca_sc000058.1_g0810.1	8.76634	-2.85785	0.918013	3.11308	0.00185146	0.0329908	PubMed:19920209}	DBB
Eca_sc001010.1_g0330.1	51.9119	-2.74358	0.638093	4.29966	1.71062e-05	0.000840916	PubMed:19920209}
Eca_sc002723.1_g0010.1	32.8198	-2.79582	0.593511	4.71064	2.4694e-06	0.000166146	PubMed:19920209}
Eca_sc032192.1_g0010.1	16.929	-2.29499	0.621879	3.69041	0.000223895	0.00678574	PubMed:21107422}
Eca_sc001060.1_g0070.1	12.2388	2.90315	0.881322	-3.29408	0.000987429	0.0207327	PubMed:21785130}
Eca_sc194641.1_g0160.1	45.2825	2.07928	0.372733	-5.57847	2.42649e-08	3.21102e-06	PubMed:21785130}
Eca_sc000058.1_g2610.1	233.145	2.66304	0.567275	-4.69444	2.67342e-06	0.000178156	PubMed:22700981}
Eca_sc070629.1_g0010.1	13.7398	6.94496	2.32406	-2.98829	0.00280546	0.0442065	PubMed:23935051}
Eca_sc000967.1_g2220.1	10.493	-3.54204	1.11153	3.18663	0.00143939	0.0273591	PubMed:25707794}
Eca_sc001859.1_g0960.1	10.7702	-7.17033	1.44626	4.95784	7.12794e-07	5.81949e-05	PubMed:25710501}
Eca_sc194382.1_g0190.1	62.8242	-4.21294	1.01306	4.15861	3.20189e-05	0.00142589	PubMed:9624110}
Eca_sc000630.1_g4780.1	32.4825	-5.51038	1.47982	3.72369	0.000196336	0.00620815	PubMed:9839469}	MYB
Eca_sc001047.1_g0410.1	20.9574	-2.77116	0.909031	3.04848	0.00230004	0.0381139	XM_026521271.1 PREDICTED: Papaver somniferum (+)-neomenthol dehydrogenase-like (LOC113271415), mRNA
Eca_sc002168.1_g0950.1	8.00666	6.17135	1.65369	-3.73187	0.000190061	0.00607194	XM_026521475.1 PREDICTED: Papaver somniferum signal recognition particle subunit SRP68-like (LOC113271577), mRNA
Eca_sc003403.1_g0890.1	7.14784	6.00756	1.63047	-3.68457	0.000229092	0.00688557	XM_026521523.1 PREDICTED: Papaver somniferum F-box only protein 6-like (LOC113271632), mRNA
Eca_sc001010.1_g2520.1	15.5179	-2.535	0.834326	3.03838	0.00237856	0.0391131	XM_026521576.1 PREDICTED: Papaver somniferum histone H2B.3-like (LOC113271678), mRNA
Eca_sc000763.1_g0630.1	4.18295	5.22603	1.71385	-3.04929	0.00229379	0.0380781	XM_026525192.1 PREDICTED: Papaver somniferum ATP-dependent RNA helicase HAS1-like (LOC113275652), mRNA
Eca_sc000388.1_g0630.1	60.2752	-2.3611	0.726607	3.24949	0.00115611	0.0231903	XM_026525228.1 PREDICTED: Papaver somniferum proline dehydrogenase 2, mitochondrial-like (LOC113275687), mRNA
Eca_sc000117.1_g0960.1	13.9721	4.4695	1.02318	-4.36824	1.2525e-05	0.000651252	XM_026525253.1 PREDICTED: Papaver somniferum serine protease SPPA, chloroplastic-like (LOC113275711), mRNA
Eca_sc001010.1_g3900.1	172.868	2.08066	0.319362	-6.51504	7.26705e-11	1.97e-08	XM_026525727.1 PREDICTED: Papaver somniferum photosystem II core complex proteins psbY, chloroplastic-like (LOC113276148), mRNA
Eca_sc194754.1_g0020.1	354.959	5.06824	1.21067	-4.18632	2.8351e-05	0.00127886	XM_026526148.1 PREDICTED: Papaver somniferum glyceraldehyde-3-phosphate dehydrogenase GAPC1, cytosolic-like (LOC113276531), transcript variant X3, mRNA
Eca_sc194543.1_g1790.1	16.0947	-4.00012	1.03818	3.85301	0.000116677	0.00412909	XM_026527423.1 PREDICTED: Papaver somniferum uncharacterized LOC113278621 (LOC113278621), mRNA
Eca_sc194589.1_g0170.1	232.049	-2.86709	0.528545	5.4245	5.81164e-08	6.7333e-06	XM_026527482.1 PREDICTED: Papaver somniferum protein LIM1 (LOC113278720), mRNA
Eca_sc006452.1_g0070.1	38.3527	8.42908	1.28042	-6.58305	4.60898e-11	1.28692e-08	XM_026529811.1 PREDICTED: Papaver somniferum probable sodium/metabolite cotransporter BASS1, chloroplastic (LOC113281150), mRNA
Eca_sc194655.1_g0040.1	27.2866	7.93268	1.46914	-5.39953	6.68157e-08	7.58386e-06	XM_026529939.1 PREDICTED: Papaver somniferum ribokinase-like (LOC113281246), mRNA
Eca_sc000033.1_g0650.1	122.533	2.24252	0.386034	-5.80914	6.27942e-09	9.85023e-07	XM_026530003.1 PREDICTED: Papaver somniferum glyceraldehyde-3-phosphate dehydrogenase A, chloroplastic (LOC113281293), mRNA
Eca_sc056428.1_g0010.1	28.34	2.06689	0.66129	-3.12554	0.0017748	0.0320128	XM_026530322.1 PREDICTED: Papaver somniferum serine/threonine-protein phosphatase 6 regulatory ankyrin repeat subunit C-like (LOC113281542), mRNA
Eca_sc181357.1_g0450.1	29.2796	6.15488	1.11087	-5.54059	3.01453e-08	3.89684e-06	XM_026531433.1 PREDICTED: Papaver somniferum boron transporter 1-like (LOC113282438), transcript variant X2, mRNA
Eca_sc003562.1_g0060.1	21.4859	2.33696	0.782808	-2.98536	0.00283243	0.0443604	XM_026532047.1 PREDICTED: Papaver somniferum uncharacterized LOC113282937 (LOC113282937), mRNA
Eca_sc185264.1_g0020.1	471.715	2.2314	0.22555	-9.89314	4.45826e-23	1.13167e-19	XM_026533377.1 PREDICTED: Papaver somniferum photosystem I reaction center subunit XI, chloroplastic-like (LOC113283991), mRNA
Eca_sc194662.1_g0970.1	12.7937	2.42339	0.771043	-3.143	0.00167226	0.0305382	XM_026534423.1 PREDICTED: Papaver somniferum uncharacterized LOC113285590 (LOC113285590), mRNA
Eca_sc001161.1_g0050.1	37.9989	-2.12194	0.692912	3.06236	0.00219601	0.0369602	XM_026534496.1 PREDICTED: Papaver somniferum uncharacterized LOC113285725 (LOC113285725), mRNA
Eca_sc181693.1_g0010.1	30.1397	8.07953	1.44167	-5.60429	2.09116e-08	2.83444e-06	XM_026534945.1 PREDICTED: Papaver somniferum replication factor C subunit 2-like (LOC113286288), mRNA
Eca_sc066992.1_g0930.1	36.4674	-4.63639	0.768506	6.03299	1.60953e-09	3.12092e-07	XM_026535348.1 PREDICTED: Papaver somniferum aspartate-semialdehyde dehydrogenase-like (LOC113286742), transcript variant X5, mRNA
Eca_sc194301.1_g0010.1	40.0724	-2.94925	0.582734	5.06107	4.16921e-07	3.6493e-05	XM_026535469.1 PREDICTED: Papaver somniferum protein LNK1-like (LOC113286845), transcript variant X1, mRNA
Eca_sc194676.1_g0710.1	15.3334	3.55879	0.864198	-4.11802	3.82139e-05	0.00163652	XM_026535552.1 PREDICTED: Papaver somniferum sulfate transporter 1.3-like (LOC113286905), transcript variant X2, mRNA
Eca_sc001457.1_g0470.1	12.0938	2.31608	0.715394	-3.23749	0.00120586	0.0239595	XM_026535667.1 PREDICTED: Papaver somniferum uncharacterized LOC113287010 (LOC113287010), mRNA
Eca_sc194459.1_g0100.1	7.2036	6.01136	1.53715	-3.91073	9.2019e-05	0.00339413	XM_026535845.1 PREDICTED: Papaver somniferum galactan beta-1,4-galactosyltransferase GALS3-like (LOC113287171), mRNA
Eca_sc000252.1_g0330.1	20.2915	2.6882	0.908272	-2.95969	0.00307951	0.0467061	XM_026536053.1 PREDICTED: Papaver somniferum uncharacterized LOC113287333 (LOC113287333), mRNA
Eca_sc007884.1_g0830.1	18.2602	-3.23483	0.744178	4.34685	1.38109e-05	0.000699869	XM_026536057.1 PREDICTED: Papaver somniferum probable glutathione S-transferase (LOC113287336), mRNA
Eca_sc194563.1_g0160.1	57.9079	3.02483	0.647355	-4.67259	2.97418e-06	0.000193579	XM_026536245.1 PREDICTED: Papaver somniferum floral homeotic protein AGAMOUS-like (LOC113287477), transcript variant X1, mRNA	MIKC_MADS
Eca_sc005423.1_g0030.1	173.117	2.12022	0.380449	-5.57294	2.50475e-08	3.29895e-06	XM_026536613.1 PREDICTED: Papaver somniferum cytochrome b6-f complex iron-sulfur subunit, chloroplastic-like (LOC113287773), mRNA
Eca_sc036736.1_g0010.1	133.102	10.2222	1.31268	-7.78726	6.84773e-15	5.03164e-12	XM_026536770.1 PREDICTED: Papaver somniferum NADH dehydrogenase [ubiquinone] iron-sulfur protein 8-B, mitochondrial (LOC113287894), mRNA
Eca_sc194486.1_g1630.1	25.4211	2.56351	0.749453	-3.4205	0.000625052	0.0146785	XM_026536880.1 PREDICTED: Papaver somniferum DNA mismatch repair protein MSH5 (LOC113287971), transcript variant X2, mRNA
Eca_sc000325.1_g2810.1	33.9893	-2.51643	0.529488	4.75258	2.00842e-06	0.000141614	XM_026537961.1 PREDICTED: Papaver somniferum auxin-responsive protein SAUR21-like (LOC113288838), mRNA
Eca_sc194664.1_g0870.1	25.3921	7.83365	1.61108	-4.86236	1.15997e-06	8.7537e-05	XM_026537992.1 PREDICTED: Papaver somniferum putative ER lumen protein-retaining receptor C28H8.4 (LOC113288862), transcript variant X1, mRNA
Eca_sc023005.1_g0020.1	45.3014	4.33523	1.39408	-3.10974	0.0018725	0.0332111	XM_026538148.1 PREDICTED: Papaver somniferum peroxidase 64-like (LOC113288987), mRNA
Eca_sc011255.1_g1170.1	44.0973	2.45716	0.640613	-3.83564	0.00012524	0.0043374	XM_026538157.1 PREDICTED: Papaver somniferum protein DETOXIFICATION 33-like (LOC113289001), mRNA
Eca_sc055942.1_g0010.1	35.4378	2.96901	0.538762	-5.51081	3.57195e-08	4.49261e-06	XM_026538641.1 PREDICTED: Papaver somniferum O-fucosyltransferase 31-like (LOC113289391), mRNA
Eca_sc060840.1_g0070.1	75.1066	2.09702	0.617402	-3.39653	0.000682461	0.0157095	XM_026538703.1 PREDICTED: Papaver somniferum uncharacterized LOC113289450 (LOC113289450), mRNA
Eca_sc001928.1_g1700.1	8.73083	3.74637	1.25479	-2.98566	0.00282962	0.0443604	XM_026539270.1 PREDICTED: Papaver somniferum ABC transporter D family member 2, chloroplastic-like (LOC113289851), transcript variant X2, mRNA
Eca_sc107516.1_g0010.1	26.0668	3.89329	1.26897	-3.06808	0.00215441	0.0365021	XM_026539870.1 PREDICTED: Papaver somniferum 3-isopropylmalate dehydrogenase, chloroplastic-like (LOC113290268), mRNA
Eca_sc001434.1_g1140.1	28.0564	-2.10842	0.530289	3.97599	7.0086e-05	0.00268811	XM_026539913.1 PREDICTED: Papaver somniferum probable folate-biopterin transporter 7 (LOC113290297), mRNA
Eca_sc019626.1_g0330.1	19.0688	-4.50569	0.863885	5.21561	1.83208e-07	1.82698e-05	XM_026540421.1 PREDICTED: Papaver somniferum NAC domain-containing protein 72-like (LOC113290826), mRNA	NAC
Eca_sc002140.1_g1550.1	11.7799	2.64735	0.800127	-3.30866	0.000937449	0.0199053	XM_026543281.1 PREDICTED: Papaver somniferum zinc transporter 1-like (LOC113294906), mRNA
Eca_sc028894.1_g0010.1	18.7811	-2.43489	0.742414	3.27969	0.00103921	0.0214463	XM_026543761.1 PREDICTED: Papaver somniferum probable glutathione S-transferase (LOC113295418), mRNA
Eca_sc007381.1_g0010.1	5.11384	5.51957	1.83234	-3.0123	0.00259275	0.0417557	XM_026543995.1 PREDICTED: Papaver somniferum casein kinase 1-like protein 2 (LOC113295666), mRNA
Eca_sc194718.1_g0210.1	7.74281	5.11856	1.42796	-3.58452	0.000337701	0.00917246	XM_026544378.1 PREDICTED: Papaver somniferum putative disease resistance protein RGA3 (LOC113296039), mRNA
Eca_sc017081.1_g0020.1	14.8034	7.05209	1.80892	-3.89852	9.6784e-05	0.00351764	XM_026545467.1 PREDICTED: Papaver somniferum magnesium-chelatase subunit ChlI, chloroplastic-like (LOC113297066), mRNA
Eca_sc194602.1_g1320.1	59.6579	2.52667	0.5421	-4.66089	3.1485e-06	0.000203031	XM_026546220.1 PREDICTED: Papaver somniferum RNA-binding protein 24-B-like (LOC113297664), mRNA
Eca_sc194798.1_g0010.1	11.5042	3.3923	0.948897	-3.57499	0.000350236	0.00945774	XM_026546390.1 PREDICTED: Papaver somniferum UDP-galactose/UDP-glucose transporter 7-like (LOC113297809), transcript variant X1, mRNA
Eca_sc193975.1_g0330.1	80.3546	-2.57014	0.456504	5.63006	1.8015e-08	2.54048e-06	XM_026546530.1 PREDICTED: Papaver somniferum probable alpha,alpha-trehalose-phosphate synthase [UDP-forming] 9 (LOC113297923), mRNA
Eca_sc194463.1_g0010.1	32.4394	-3.30867	0.492459	6.71868	1.83381e-11	5.88548e-09	XM_026546586.1 PREDICTED: Papaver somniferum uncharacterized LOC113297962 (LOC113297962), transcript variant X1, mRNA
Eca_sc000763.1_g0140.1	38.5115	7.46293	1.38702	-5.38057	7.42509e-08	8.29294e-06	XM_026546655.1 PREDICTED: Papaver somniferum 60S ribosomal protein L34-1-like (LOC113298016), mRNA
Eca_sc087860.1_g0010.1	13.5869	6.92951	1.39051	-4.98342	6.24704e-07	5.19137e-05	XM_026547366.1 PREDICTED: Papaver somniferum 60S ribosomal protein L13a-2-like (LOC113298589), transcript variant X4, mRNA
Eca_sc194713.1_g0530.1	147.862	2.49325	0.281428	-8.85931	8.0509e-19	1.02181e-15	XM_026547557.1 PREDICTED: Papaver somniferum phosphoglucan phosphatase DSP4, amyloplastic-like (LOC113298739), transcript variant X1, mRNA
Eca_sc013025.1_g0780.1	21.1348	7.57067	1.48625	-5.09379	3.50971e-07	3.14097e-05	XM_026548538.1 PREDICTED: Papaver somniferum type I inositol polyphosphate 5-phosphatase 12-like (LOC113299520), transcript variant X3, mRNA
Eca_sc013025.1_g0500.1	27.7676	2.09859	0.49758	-4.2176	2.46916e-05	0.00113395	XM_026548591.1 PREDICTED: Papaver somniferum photosystem II stability/assembly factor HCF136, chloroplastic-like (LOC113299555), transcript variant X2, mRNA
Eca_sc194540.1_g4280.1	17.6479	-2.73479	0.865938	3.15819	0.00158754	0.0292964	XM_026548864.1 PREDICTED: Papaver somniferum uncharacterized LOC113299774 (LOC113299774), transcript variant X6, mRNA
Eca_sc002150.1_g1550.1	40.0216	-2.56767	0.466724	5.50147	3.76629e-08	4.71581e-06	XM_026548944.1 PREDICTED: Papaver somniferum probable xyloglucan 6-xylosyltransferase 5 (LOC113299843), mRNA
Eca_sc000537.1_g1020.1	69.6255	-3.95763	0.591008	6.6964	2.13615e-11	6.52314e-09	XM_026550673.1 PREDICTED: Papaver somniferum protein LHY-like (LOC113301841), transcript variant X5, mRNA	MYB_related
Eca_sc010606.1_g1090.1	130.609	-4.28129	0.598402	7.15455	8.39504e-13	3.55161e-10	XM_026550673.1 PREDICTED: Papaver somniferum protein LHY-like (LOC113301841), transcript variant X5, mRNA	MYB_related
Eca_sc000081.1_g3470.1	21.8499	-5.65614	1.26725	4.4633	8.07067e-06	0.000445354	XM_026550758.1 PREDICTED: Papaver somniferum benzyl alcohol O-benzoyltransferase-like (LOC113301919), mRNA
Eca_sc001653.1_g1300.1	20.609	4.6117	1.03006	-4.47711	7.56593e-06	0.000424209	XM_026550933.1 PREDICTED: Papaver somniferum UMP-CMP kinase 4-like (LOC113302085), mRNA
Eca_sc194289.1_g0010.1	14.5857	-2.02009	0.656569	3.07674	0.00209274	0.0359149	XM_026551229.1 PREDICTED: Papaver somniferum actin-related protein 8-like (LOC113302320), transcript variant X1, mRNA
Eca_sc000153.1_g2510.1	10.251	-3.31609	1.11871	2.9642	0.00303475	0.0462029	XM_026551518.1 PREDICTED: Papaver somniferum NAC domain-containing protein 71-like (LOC113302584), mRNA	NAC
Eca_sc194486.1_g4970.1	127.554	-2.01671	0.486946	4.14155	3.44971e-05	0.00150036	XM_026551572.1 PREDICTED: Papaver somniferum lysine histidine transporter-like 2 (LOC113302627), mRNA
Eca_sc000246.1_g0100.1	25.3921	3.67806	0.737667	-4.98607	6.16196e-07	5.13595e-05	XM_026551683.1 PREDICTED: Papaver somniferum 28 kDa ribonucleoprotein, chloroplastic-like (LOC113302746), mRNA
Eca_sc015827.1_g0010.1	14.5611	-2.04121	0.641952	3.17969	0.00147432	0.0277024	XM_026552878.1 PREDICTED: Papaver somniferum histone H2B.3-like (LOC113303796), mRNA
Eca_sc000108.1_g3510.1	306.129	-2.09092	0.446844	4.67929	2.87866e-06	0.000188477	XM_026553438.1 PREDICTED: Papaver somniferum 60S ribosomal protein L37a-like (LOC113304351), transcript variant X2, mRNA
Eca_sc194669.1_g2890.1	11.197	-3.3879	1.06797	3.17227	0.00151255	0.0282548	XM_026554330.1 PREDICTED: Papaver somniferum receptor-like protein EIX1 (LOC113305250), mRNA
Eca_sc001010.1_g0280.1	82.4681	2.55864	0.35412	-7.22537	4.99754e-13	2.21494e-10	XM_026554442.1 PREDICTED: Papaver somniferum cytochrome b6-f complex iron-sulfur subunit, chloroplastic-like (LOC113305396), mRNA
Eca_sc004559.1_g0090.1	21.8591	-2.04455	0.666062	3.06961	0.00214339	0.0364302	XM_026555372.1 PREDICTED: Papaver somniferum protein DETOXIFICATION 33-like (LOC113306433), mRNA
Eca_sc194713.1_g0490.1	10.6236	3.2435	1.06851	-3.03555	0.002401	0.0393662	XM_026555479.1 PREDICTED: Papaver somniferum GDSL esterase/lipase At1g33811-like (LOC113306556), transcript variant X2, mRNA
Eca_sc194650.1_g0350.1	70.5197	2.82623	0.364712	-7.7492	9.24767e-15	6.31125e-12	XM_026555599.1 PREDICTED: Papaver somniferum protein NRT1/ PTR FAMILY 5.10-like (LOC113306692), mRNA
Eca_sc000193.1_g0360.1	5.27175	-6.13745	1.68555	3.64121	0.000271361	0.00775904	XM_026556010.1 PREDICTED: Papaver somniferum myb-related protein MYBAS2-like (LOC113307571), transcript variant X2, mRNA	MYB
Eca_sc194486.1_g6390.1	14.0339	6.97552	2.3196	-3.00721	0.00263658	0.0421883	XM_026556386.1 PREDICTED: Papaver somniferum pentatricopeptide repeat-containing protein At2g38420, mitochondrial-like (LOC113307918), transcript variant X2, mRNA
Eca_sc002052.1_g0280.1	120.649	-6.14911	1.70781	3.60059	0.000317495	0.00876864	XM_026556532.1 PREDICTED: Papaver somniferum glucomannan 4-beta-mannosyltransferase 9-like (LOC113308060), mRNA
Eca_sc010932.1_g0560.1	78.588	3.30546	0.727159	-4.54572	5.47476e-06	0.000321148	XM_026558448.1 PREDICTED: Papaver somniferum protein ZINC INDUCED FACILITATOR-LIKE 1-like (LOC113309931), mRNA
Eca_sc000973.1_g0150.1	250.558	-2.5438	0.336731	7.5544	4.20796e-14	2.63168e-11	XM_026560980.1 PREDICTED: Papaver somniferum L-arabinokinase-like (LOC113312224), transcript variant X1, mRNA
Eca_sc194723.1_g0190.1	25.5778	2.01996	0.600284	-3.36501	0.000765396	0.0170971	XM_026561208.1 PREDICTED: Papaver somniferum 2-succinylbenzoate--CoA ligase, chloroplastic/peroxisomal (LOC113312453), mRNA
Eca_sc002531.1_g0060.1	9.48887	3.08415	0.965292	-3.19505	0.00139807	0.0268296	XM_026561964.1 PREDICTED: Papaver somniferum putative F-box protein At5g52610 (LOC113313223), transcript variant X1, mRNA
Eca_sc001139.1_g1130.1	15.9955	7.16853	1.77331	-4.04245	5.28947e-05	0.00216241	XM_026562476.1 PREDICTED: Papaver somniferum cellulose synthase A catalytic subunit 3 [UDP-forming]-like (LOC113313682), mRNA
Eca_sc194739.1_g0030.1	26.9184	-2.18715	0.504026	4.33937	1.42895e-05	0.000718901	XM_026562555.1 PREDICTED: Papaver somniferum uncharacterized LOC113313769 (LOC113313769), mRNA
Eca_sc045154.1_g0030.1	14.8618	-4.37732	0.851163	5.14275	2.70747e-07	2.52836e-05	XM_026562791.1 PREDICTED: Papaver somniferum uncharacterized protein DDB_G0271670-like (LOC113314016), transcript variant X3, mRNA
Eca_sc187119.1_g0370.1	36.0077	-2.48302	0.464234	5.34865	8.86136e-08	9.59019e-06	XM_026565072.1 PREDICTED: Papaver somniferum putative F-box protein At2g02030 (LOC113316913), mRNA
Eca_sc194486.1_g6130.1	40.6518	-2.0523	0.386667	5.30768	1.11031e-07	1.16549e-05	XM_026565162.1 PREDICTED: Papaver somniferum B-box zinc finger protein 24-like (LOC113316995), transcript variant X2, mRNA	DBB
Eca_sc025413.1_g0260.1	12.3216	2.17651	0.737177	-2.95249	0.00315225	0.0474998	XM_026565169.1 PREDICTED: Papaver somniferum uncharacterized LOC113317013 (LOC113317013), mRNA
Eca_sc110926.1_g0010.1	28.0936	-2.79898	0.864097	3.2392	0.00119866	0.0238383	XM_026566418.1 PREDICTED: Papaver somniferum beta-glucuronosyltransferase GlcAT14B-like (LOC113318268), mRNA
Eca_sc194762.1_g0370.1	132.802	2.15072	0.391808	-5.48922	4.03702e-08	4.96571e-06	XM_026566439.1 PREDICTED: Papaver somniferum endoglucanase 17-like (LOC113318292), mRNA
Eca_sc002048.1_g0720.1	36.3335	7.3753	1.30311	-5.65976	1.51588e-08	2.18178e-06	XM_026566569.1 PREDICTED: Papaver somniferum vacuolar protein-sorting-associated protein 11 homolog (LOC113318405), mRNA
Eca_sc001096.1_g1040.1	42.5439	8.57624	1.73414	-4.94554	7.5934e-07	6.11017e-05	XM_026566981.1 PREDICTED: Papaver somniferum histone H4 (LOC113318744), mRNA
Eca_sc001477.1_g0180.1	22.4467	6.68307	1.33747	-4.99679	5.82932e-07	4.91741e-05	XM_026567132.1 PREDICTED: Papaver somniferum polyribonucleotide nucleotidyltransferase 2, mitochondrial-like (LOC113318858), mRNA
Eca_sc001031.1_g5520.1	39.7856	2.66271	0.676832	-3.93408	8.35172e-05	0.00313436	XM_026567176.1 PREDICTED: Papaver somniferum choline/ethanolaminephosphotransferase 1-like (LOC113318894), mRNA
Eca_sc001363.1_g2100.1	55.1953	2.95273	0.693444	-4.25807	2.06202e-05	0.000982519	XM_026567177.1 PREDICTED: Papaver somniferum beta-hexosaminidase 3-like (LOC113318879), transcript variant X3, mRNA
Eca_sc049015.1_g1430.1	28.7442	8.00917	1.26645	-6.32412	2.54686e-10	5.87714e-08	XM_026567250.1 PREDICTED: Papaver somniferum putative F-box protein At1g47765 (LOC113318953), mRNA
Eca_sc039128.1_g1360.1	146.982	-6.35382	2.04029	3.11417	0.00184464	0.0329112	XM_026567446.1 PREDICTED: Papaver somniferum 40S ribosomal protein S24-1-like (LOC113319167), mRNA
Eca_sc003893.1_g1160.1	14.7636	-3.67759	1.14427	3.21391	0.00130942	0.0255368	XM_026567742.1 PREDICTED: Papaver somniferum protein DOWNY MILDEW RESISTANCE 6-like (LOC113319491), mRNA
Eca_sc194489.1_g0140.1	257.561	-2.09332	0.574681	3.64257	0.000269932	0.00773823	XM_026567949.1 PREDICTED: Papaver somniferum cinnamoyl-CoA reductase-like SNL6 (LOC113319706), transcript variant X1, mRNA
Eca_sc000081.1_g2510.1	8.86052	-4.33798	1.32833	3.26572	0.00109184	0.0222936	XM_026568265.1 PREDICTED: Papaver somniferum two-component response regulator ORR9-like (LOC113320350), mRNA
Eca_sc000797.1_g1240.1	9.9537	-3.31417	0.90136	3.67686	0.000236126	0.0070289	XM_026569760.1 PREDICTED: Papaver somniferum glutamate dehydrogenase 1-like (LOC113321834), transcript variant X3, mRNA
Eca_sc194760.1_g1000.1	29.2849	2.07461	0.531734	-3.9016	9.55594e-05	0.00348786	XM_026569767.1 PREDICTED: Papaver somniferum pre-mRNA-splicing factor SYF1-like (LOC113321838), mRNA
Eca_sc001713.1_g1590.1	4.76079	5.41927	1.67568	-3.23407	0.00122041	0.0241676	XM_026569994.1 PREDICTED: Papaver somniferum L-ascorbate oxidase homolog (LOC113321997), mRNA
Eca_sc005294.1_g0870.1	45.6687	-4.22354	0.655306	6.44515	1.1549e-10	2.93155e-08	XM_026570339.1 PREDICTED: Papaver somniferum protein REVEILLE 8-like (LOC113322278), transcript variant X1, mRNA
Eca_sc014577.1_g0520.1	35.8192	5.1379	1.23451	-4.16191	3.15594e-05	0.00140767	XM_026570490.1 PREDICTED: Papaver somniferum ABC transporter C family member 10-like (LOC113322408), transcript variant X2, mRNA
Eca_sc002730.1_g1890.1	22.4153	3.32465	0.743263	-4.47305	7.71122e-06	0.000430164	XM_026570561.1 PREDICTED: Papaver somniferum uncharacterized LOC113322473 (LOC113322473), mRNA
Eca_sc184710.1_g0010.1	20.8708	7.54675	1.37648	-5.48266	4.18966e-08	5.10846e-06	XM_026570622.1 PREDICTED: Papaver somniferum two-component response regulator ARR12-like (LOC113322523), transcript variant X2, mRNA
Eca_sc194651.1_g0240.1	19.7968	-3.00562	0.744293	4.03822	5.38577e-05	0.00219535	XM_026570835.1 PREDICTED: Papaver somniferum acyl-lipid (9-3)-desaturase-like (LOC113322696), mRNA
Eca_sc004486.1_g0190.1	14.9617	-2.02131	0.616654	3.27787	0.00104592	0.0215371	XM_026570946.1 PREDICTED: Papaver somniferum mitogen-activated protein kinase 3-like (LOC113322796), mRNA
Eca_sc098690.1_g0010.1	54.1675	8.9258	1.22351	-7.29522	2.98164e-13	1.36481e-10	XM_026571167.1 PREDICTED: Papaver somniferum thioredoxin-like protein Clot (LOC113322960), mRNA
Eca_sc049015.1_g0470.1	105.657	-5.20666	0.603353	8.62954	6.1597e-18	6.87964e-15	XM_026571327.1 PREDICTED: Papaver somniferum peroxidase 3-like (LOC113323081), mRNA
Eca_sc013874.1_g0210.1	18.3786	-2.43392	0.670695	3.62895	0.000284576	0.00806694	XM_026572139.1 PREDICTED: Papaver somniferum zinc finger CCCH domain-containing protein 2-like (LOC113323792), mRNA	C3H
Eca_sc000377.1_g0790.1	39.3465	5.58074	1.42264	-3.92281	8.7522e-05	0.00324972	XM_026573275.1 PREDICTED: Papaver somniferum uncharacterized LOC113325034 (LOC113325034), mRNA
Eca_sc000763.1_g1440.1	33.8973	-3.9345	1.23676	3.18129	0.00146619	0.0276428	XM_026573842.1 PREDICTED: Papaver somniferum protein ECERIFERUM 1-like (LOC113326033), mRNA
Eca_sc001301.1_g1850.1	35.9722	2.6008	0.559667	-4.64705	3.36717e-06	0.000215144	XM_026575537.1 PREDICTED: Papaver somniferum peroxiredoxin Q, chloroplastic-like (LOC113328426), mRNA
Eca_sc007084.1_g0270.1	34.9506	-3.50953	0.493731	7.10817	1.17591e-12	4.8285e-10	XM_026576493.1 PREDICTED: Papaver somniferum protein DETOXIFICATION 16-like (LOC113329639), mRNA
Eca_sc194669.1_g1110.1	127.909	-4.8926	1.1215	4.36255	1.28553e-05	0.000662259	XM_026578346.1 PREDICTED: Papaver somniferum AT-hook motif nuclear-localized protein 16-like (LOC113331683), mRNA
Eca_sc003065.1_g0120.1	129.128	-3.77293	0.509689	7.40243	1.33714e-13	7.17993e-11	XM_026578750.1 PREDICTED: Papaver somniferum homeobox-leucine zipper protein ATHB-6-like (LOC113332074), mRNA	HD-ZIP
Eca_sc006103.1_g0460.1	22.0973	3.31777	0.915976	-3.62211	0.000292209	0.00824429	XM_026579809.1 PREDICTED: Papaver somniferum 5'-nucleotidase SurE-like (LOC113333299), transcript variant X1, mRNA
Eca_sc194693.1_g0430.1	54.6364	-2.00355	0.613043	3.26821	0.00108231	0.0221556	XM_026580522.1 PREDICTED: Papaver somniferum two-component response regulator ARR5-like (LOC113334173), mRNA
Eca_sc007672.1_g0840.1	16.0335	-5.84905	1.1972	4.88562	1.03104e-06	7.88729e-05	XM_026583343.1 PREDICTED: Papaver somniferum 60S ribosomal protein L23-like (LOC113337747), mRNA
Eca_sc194464.1_g0530.1	127.341	-2.60219	0.55349	4.70143	2.58348e-06	0.000172574	XM_026583499.1 PREDICTED: Papaver somniferum uncharacterized LOC113337967 (LOC113337967), mRNA
Eca_sc000377.1_g0290.1	24.08	2.16744	0.604344	-3.58644	0.000335219	0.0091406	XM_026583786.1 PREDICTED: Papaver somniferum ABC transporter F family member 1-like (LOC113338340), mRNA
Eca_sc000010.1_g0390.1	22.5487	-2.24731	0.672382	3.34231	0.000830832	0.0182092	XM_026583847.1 PREDICTED: Papaver somniferum pleckstrin homology domain-containing protein 1-like (LOC113338410), mRNA
Eca_sc000327.1_g3740.1	5.80311	-6.27803	1.55931	4.02615	5.66969e-05	0.0022877	XM_026584364.1 PREDICTED: Papaver somniferum cell division cycle protein 48 homolog (LOC113338968), mRNA
Eca_sc194430.1_g0020.1	11.2865	-4.21695	1.25271	3.36625	0.000761971	0.0170342	XM_026584469.1 PREDICTED: Papaver somniferum ammonium transporter 2-like (LOC113339066), transcript variant X1, mRNA
Eca_sc194755.1_g0200.1	157.647	2.18887	0.389852	-5.61461	1.97008e-08	2.71562e-06	XM_026585157.1 PREDICTED: Papaver somniferum sucrose synthase-like (LOC113339936), mRNA
Eca_sc012609.1_g0230.1	20.2159	6.53045	1.37291	-4.75663	1.96847e-06	0.000139856	XM_026585209.1 PREDICTED: Papaver somniferum beta-amyrin synthase-like (LOC113339998), transcript variant X1, mRNA
Eca_sc000360.1_g0220.1	111.247	4.82557	1.08069	-4.46528	7.99649e-06	0.000442135	XM_026585493.1 PREDICTED: Papaver somniferum jasmonic acid-amido synthetase JAR1-like (LOC113340287), transcript variant X1, mRNA
Eca_sc000345.1_g0640.1	17.153	-2.947	0.709704	4.15244	3.28946e-05	0.00144871	XM_026587369.1 PREDICTED: Papaver somniferum uncharacterized LOC113343035 (LOC113343035), mRNA
Eca_sc000102.1_g1150.1	15.0747	3.04495	0.796543	-3.82271	0.000131993	0.00453881	XM_026587470.1 PREDICTED: Papaver somniferum NAC domain-containing protein 43-like (LOC113343200), mRNA	NAC
Eca_sc002317.1_g0420.1	18.9834	2.88311	0.757022	-3.80849	0.00013982	0.00473218	XM_026588282.1 PREDICTED: Papaver somniferum NAD(P)H-quinone oxidoreductase subunit N, chloroplastic-like (LOC113344271), mRNA
Eca_sc004324.1_g0510.1	148.387	2.18127	0.377081	-5.78463	7.26714e-09	1.12107e-06	XM_026588580.1 PREDICTED: Papaver somniferum ribulose bisphosphate carboxylase/oxygenase activase 1, chloroplastic-like (LOC113344653), transcript variant X2, mRNA
Eca_sc000187.1_g1480.1	818.684	-2.86913	0.447071	6.41761	1.38427e-10	3.39049e-08	XM_026589757.1 PREDICTED: Papaver somniferum polyubiquitin 11-like (LOC113346180), partial mRNA
Eca_sc187119.1_g1250.1	6.60497	4.87527	1.54983	-3.14568	0.001657	0.0303588	XM_026590148.1 PREDICTED: Papaver somniferum subtilisin-like protease SBT1.8 (LOC113346665), transcript variant X3, mRNA
Eca_sc008658.1_g1250.1	12.5671	2.76937	0.766778	-3.6117	0.000304202	0.00851096	XM_026590433.1 PREDICTED: Papaver somniferum acetate/butyrate--CoA ligase AAE7, peroxisomal-like (LOC113346882), mRNA
Eca_sc005549.1_g0280.1	9.58019	6.42312	1.60071	-4.01268	6.00343e-05	0.00238939	XM_026590521.1 PREDICTED: Papaver somniferum alkaline/neutral invertase A, mitochondrial-like (LOC113346960), mRNA
Eca_sc194615.1_g2010.1	62.5965	2.32837	0.386577	-6.02304	1.71167e-09	3.22927e-07	XM_026591229.1 PREDICTED: Papaver somniferum histone H3.3 (LOC113347548), mRNA
Eca_sc194668.1_g0820.1	15.353	7.10577	1.33449	-5.32469	1.01126e-07	1.07363e-05	XM_026591272.1 PREDICTED: Papaver somniferum PHD finger protein ALFIN-LIKE 4-like (LOC113347610), mRNA
Eca_sc007505.1_g0070.1	23.0315	-5.02705	0.964449	5.21235	1.86462e-07	1.84624e-05	XM_026591575.1 PREDICTED: Papaver somniferum (S)-stylopine synthase 1-like (LOC113347890), mRNA
Eca_sc007884.1_g2750.1	9.29003	2.74429	0.878304	-3.12454	0.00178086	0.03206	XM_026592427.1 PREDICTED: Papaver somniferum tobamovirus multiplication protein 1-like (LOC113348591), mRNA
Eca_sc000675.1_g0620.1	43.3524	-2.3613	0.637801	3.70225	0.000213696	0.00657863	XM_026592697.1 PREDICTED: Papaver somniferum uncharacterized LOC113348816 (LOC113348816), mRNA
Eca_sc001713.1_g0280.1	25.6746	-4.54503	0.858464	5.29438	1.1942e-07	1.23498e-05	XM_026593087.1 PREDICTED: Papaver somniferum sugar transport protein 14-like (LOC113349162), mRNA
Eca_sc035548.1_g0010.1	23.4461	7.71555	1.42414	-5.41768	6.0376e-08	6.93752e-06	XM_026593347.1 PREDICTED: Papaver somniferum uncharacterized LOC113349375 (LOC113349375), mRNA
Eca_sc000345.1_g0590.1	127.943	-2.17142	0.371572	5.84388	5.09976e-09	8.27882e-07	XM_026593539.1 PREDICTED: Papaver somniferum glutelin type-D 1-like (LOC113349566), transcript variant X2, mRNA
Eca_sc001928.1_g0830.1	15.6081	-2.21611	0.714034	3.10364	0.00191153	0.0336742	XM_026594260.1 PREDICTED: Papaver somniferum uncharacterized LOC113350168 (LOC113350168), mRNA
Eca_sc194723.1_g0130.1	24.1285	3.95082	0.975632	-4.04949	5.13284e-05	0.00210764	XM_026594388.1 PREDICTED: Papaver somniferum kinesin-like protein KIN-13A (LOC113350269), mRNA
Eca_sc194698.1_g0780.1	31.8216	2.79471	0.680365	-4.10767	3.99675e-05	0.00170377	XM_026594661.1 PREDICTED: Papaver somniferum chlorophyll a-b binding protein of LHCII type 1-like (LOC113350511), mRNA
Eca_sc000066.1_g0110.1	6.14789	5.78582	1.75206	-3.30229	0.00095898	0.02027	XM_026596019.1 PREDICTED: Papaver somniferum uncharacterized LOC113352159 (LOC113352159), mRNA
Eca_sc186280.1_g0340.1	26.0141	-3.77574	0.940034	4.0166	5.90446e-05	0.00236534	XM_026596914.1 PREDICTED: Papaver somniferum F-box protein At3g07870-like (LOC113353244), mRNA
Eca_sc194483.1_g0670.1	8.5955	-2.4145	0.810286	2.97981	0.00288428	0.0448662	XM_026597110.1 PREDICTED: Papaver somniferum mitochondrial dicarboxylate/tricarboxylate transporter DTC-like (LOC113353541), mRNA
Eca_sc194550.1_g0530.1	51.0438	-6.9518	1.00821	6.89516	5.38043e-12	1.92606e-09	XM_026597232.1 PREDICTED: Papaver somniferum SEC14-like protein 1 (LOC113353729), mRNA
Eca_sc194758.1_g0640.1	118.149	-2.19179	0.709317	3.09	0.00200157	0.034756	XM_026597492.1 PREDICTED: Papaver somniferum probable inositol oxygenase (LOC113354042), mRNA
Eca_sc194573.1_g0150.1	211.935	-2.95356	0.797686	3.70266	0.000213349	0.00657519	XM_026597781.1 PREDICTED: Papaver somniferum ribonuclease 1-like (LOC113354453), mRNA
Eca_sc160401.1_g0010.1	13.3415	2.81291	0.894855	-3.14343	0.00166981	0.0305133	XM_026598284.1 PREDICTED: Papaver somniferum UTP--glucose-1-phosphate uridylyltransferase 3, chloroplastic-like (LOC113355430), transcript variant X2, mRNA
Eca_sc002391.1_g1040.1	32.3161	8.17695	1.36599	-5.9861	2.14938e-09	3.89538e-07	XM_026598735.1 PREDICTED: Papaver somniferum heme oxygenase 1, chloroplastic-like (LOC113355788), mRNA
Eca_sc001479.1_g0860.1	403.108	2.33527	0.488765	-4.77789	1.77144e-06	0.00012748	XM_026599035.1 PREDICTED: Papaver somniferum ribulose bisphosphate carboxylase small chain 1, chloroplastic-like (LOC113356035), mRNA
Eca_sc085817.1_g0010.1	36.0307	8.33623	1.73697	-4.7993	1.59218e-06	0.000116379	XM_026599243.1 PREDICTED: Papaver somniferum probable alkaline/neutral invertase D (LOC113356190), mRNA
Eca_sc194662.1_g2680.1	12.8862	4.95049	1.2732	-3.88822	0.00010098	0.00364186	XM_026599312.1 PREDICTED: Papaver somniferum alpha-1,3/1,6-mannosyltransferase ALG2-like (LOC113356237), mRNA
Eca_sc002140.1_g2270.1	24.9558	3.34096	0.674059	-4.95649	7.17797e-07	5.83307e-05	XM_026599955.1 PREDICTED: Papaver somniferum protein MIZU-KUSSEI 1-like (LOC113356747), mRNA
Eca_sc017008.1_g0230.1	4.54845	5.3516	1.63209	-3.27899	0.0010418	0.0214839	XM_026599957.1 PREDICTED: Papaver somniferum galactan beta-1,4-galactosyltransferase GALS1-like (LOC113356749), mRNA
Eca_sc030329.1_g0010.1	12.5472	3.57453	1.13551	-3.14795	0.00164419	0.0301439	XM_026600376.1 PREDICTED: Papaver somniferum BEL1-like homeodomain protein 4 (LOC113357104), transcript variant X1, mRNA
Eca_sc194745.1_g0710.1	136.092	-2.75915	0.292049	9.44757	3.46804e-21	6.05216e-18	XM_026600435.1 PREDICTED: Papaver somniferum uncharacterized LOC113357142 (LOC113357142), transcript variant X1, mRNA
Eca_sc193546.1_g0100.1	204.937	-2.11859	0.605687	3.49782	0.000469074	0.0117889	XM_026600703.1 PREDICTED: Papaver somniferum pyruvate, phosphate dikinase 2-like (LOC113357328), mRNA
Eca_sc040025.1_g0010.1	9.70866	6.44771	1.44034	-4.47653	7.5866e-06	0.000424515	XM_026601815.1 PREDICTED: Papaver somniferum dnaJ homolog subfamily C GRV2-like (LOC113358290), transcript variant X1, mRNA
Eca_sc003403.1_g0850.1	282.653	-4.73531	0.932425	5.0785	3.80435e-07	3.37222e-05	XM_026602562.1 PREDICTED: Papaver somniferum probable inactive purple acid phosphatase 27 (LOC113358844), mRNA
Eca_sc000990.1_g0950.1	111.842	-2.89159	0.420239	6.88081	5.95122e-12	2.10342e-09	XM_026603303.1 PREDICTED: Papaver somniferum polcalcin Syr v 3-like (LOC113359712), mRNA
Eca_sc194682.1_g0040.1	5.19312	5.54023	1.58087	-3.50454	0.0004574	0.0115789	XM_026603367.1 PREDICTED: Papaver somniferum protein ALP1-like (LOC113359788), mRNA
Eca_sc039128.1_g1800.1	50.8083	-2.94921	0.539269	5.46891	4.5282e-08	5.42645e-06	XM_026603528.1 PREDICTED: Papaver somniferum basic 7S globulin-like (LOC113359973), mRNA
Eca_sc010622.1_g0410.1	446.259	-2.80327	0.524948	5.34008	9.29034e-08	9.97711e-06	XM_026604923.1 PREDICTED: Papaver somniferum stem-specific protein TSJT1-like (LOC113361816), mRNA
Eca_sc194464.1_g0640.1	607.93	-2.20962	0.298203	7.40978	1.26505e-13	6.92604e-11	XM_026604968.1 PREDICTED: Papaver somniferum sugar transport protein MST8-like (LOC113361883), mRNA
Eca_sc194602.1_g1900.1	21.0259	-2.16854	0.64992	3.33662	0.00084803	0.0184886	XM_026605053.1 PREDICTED: Papaver somniferum soluble starch synthase 1, chloroplastic/amyloplastic-like (LOC113362031), transcript variant X1, mRNA
Eca_sc000217.1_g2070.1	7.13154	5.994	1.69359	-3.53923	0.000401294	0.0104038	XM_026605069.1 PREDICTED: Papaver somniferum peroxidase 16-like (LOC113362069), mRNA
Eca_sc001713.1_g0440.1	7.55606	-6.65979	1.50259	4.43221	9.3273e-06	0.000507674	XR_003322898.1 PREDICTED: Papaver somniferum uncharacterized LOC113274251 (LOC113274251), ncRNA
Eca_sc000157.1_g1650.1	74.9107	9.39369	1.21469	-7.7334	1.04715e-14	6.96152e-12	XR_003327990.1 PREDICTED: Papaver somniferum uncharacterized LOC113284190 (LOC113284190), transcript variant X3, ncRNA
Eca_sc194558.1_g0050.1	33.7471	-2.07543	0.60864	3.40995	0.000649746	0.0151355	XR_003332841.1 PREDICTED: Papaver somniferum uncharacterized LOC113295408 (LOC113295408), ncRNA
Eca_sc001524.1_g5360.1	100.942	-2.20516	0.316126	6.97558	3.04602e-12	1.18126e-09	XR_003337672.1 PREDICTED: Papaver somniferum uncharacterized LOC113303682 (LOC113303682), transcript variant X2, ncRNA
Eca_sc194761.1_g0960.1	14.2918	7.00381	1.32977	-5.26692	1.38734e-07	1.41377e-05	XR_003338673.1 PREDICTED: Papaver somniferum NADH dehydrogenase (ubiquinone) complex I, assembly factor 6-like (LOC113306525), transcript variant X3, misc_RNA
Eca_sc194450.1_g0230.1	13.4788	-4.25483	0.945417	4.50048	6.77993e-06	0.000385559	XR_003349301.1 PREDICTED: Papaver somniferum 60S ribosomal protein L18-2-like (LOC113328205), transcript variant X3, misc_RNA
Eca_sc194588.1_g1460.1	48.669	-3.01196	0.542992	5.54698	2.90649e-08	3.77466e-06	XR_003349485.1 PREDICTED: Papaver somniferum 28S ribosomal RNA (LOC113328627), rRNA
Eca_sc004486.1_g0040.1	179.854	-2.98233	0.451874	6.59993	4.1135e-11	1.1841e-08	XR_003349487.1 PREDICTED: Papaver somniferum 28S ribosomal RNA (LOC113328629), rRNA
Eca_sc000093.1_g0690.1	114.029	2.50042	0.266223	-9.39223	5.87453e-21	9.64875e-18	XR_003359412.1 PREDICTED: Papaver somniferum uncharacterized LOC113348018 (LOC113348018), transcript variant X7, ncRNA
Eca_sc001319.1_g0380.1	119.882	2.81422	0.41656	-6.75586	1.4199e-11	4.61006e-09	XR_003361957.1 PREDICTED: Papaver somniferum bidirectional sugar transporter SWEET1-like (LOC113354569), transcript variant X5, misc_RNA
Eca_sc007482.1_g0290.1	24.0997	-2.30624	0.473913	4.86637	1.13667e-06	8.62448e-05	XR_003364578.1 PREDICTED: Papaver somniferum cation/H(+) antiporter 18-like (LOC113358493), transcript variant X3, misc_RNA
